# Supplementary material for: Long-read sequencing identifies aberrant fragmentation patterns linked to elevated cell-free DNA levels in cancer
Source: Genome Biol. 2026 Apr 10;27:165. doi: 10.1186/s13059-026-04060-8 (PMC13173744; doi:10.1186/s13059-026-04060-8)
Supplement: Supplementary file 2 — Additional file 2: Six Supplementary Tables S1-S6. [file 13059_2026_4060_MOESM2_ESM.xlsx]

## Sheet: Summary
Table S1: Metadata, cfDNA and H3.1 nucleosome quantification, and Illumina WGS ichorCNA features for the full screening dataset.
Table S2: Metadata, cfDNA and H3.1 nucleosome quantification, and top-level sequencing features for the ONT R9.4.1 pan-cancer cohort
Table S3: Detailed fragmentomic features for the ONT R9.4.1 pan-cancer cohort
Table S4: Detailed DNA methylation features for the ONT R9.4.1 pan-cancer cohort
Table S5: Metadata, cfDNA quantification, and top-level sequencing features for the ONT R10.4.1 Neuroendocrine cancer cohort
Table S6: Detailed fragmentomic features for the ONT R10.4.1 Neuroendocrine cancer cohort

## Sheet: Table S1
Screening_ID	ONT_sequenced	Qubit (ng/mL)	NuQ (ng/mL)_	Diagnosis	cancer_type	cancer_type_short	age	Gender	cancer_stage	Total_reads_Illumina	Number_of_unique_reads_Illumina	Mapped_reads_Illumina	Properly_paired_reads_Illumina	Duplicate_marked_reads_Illumina	Mean_Insert_length_Illumina	Median_Insert_length_Illumina	ichorCNA_Tumor_Fraction_Default_Illumina	ichorCNA_Ploidy_Default_Illumina	ichorCNA_Tumor_Fraction_Sensitive_Illumina>0.02	ichorCNA_Tumor_Fraction_Sensitive_Illumina	ichorCNA_Ploidy_Sensitive_Illumina
A4	1	6.04	16.4666	healthy_volunteer	healthy_volunteer	healthy_volunteer	61	Male	healthy_volunteer	48115894	43229823	46629017	45138356	4886071	161	163	0	2.002	0	0.008988	1.682
A5	1	22.8	68.0167	healthy_volunteer	healthy_volunteer	healthy_volunteer	81	Female	healthy_volunteer	12363720	11010519	12066295	11376986	1353201	162	164	0	2	0	0.009445	1.919
B1	1	7.62	15.0759	healthy_volunteer	healthy_volunteer	healthy_volunteer	62	Female	healthy_volunteer	11517412	10279785	10871349	9992038	1237627	165	169	0	2	0	0.008729	1.859
B2	1	11.68	21.3634	healthy_volunteer	healthy_volunteer	healthy_volunteer	65	Male	healthy_volunteer	76385342	67838001	74112662	70582528	8547341	161	164	0	2	0	0.009323	1.857
B3	1	8.76	24.1056	healthy_volunteer	healthy_volunteer	healthy_volunteer	78	Female	healthy_volunteer	60080274	52734442	57986457	54867622	7345832	163	165	0	2.001	0	0.0107	1.839
B4	1	15.06	51.4661	healthy_volunteer	healthy_volunteer	healthy_volunteer	48	Female	healthy_volunteer	106307454	94462291	104223389	98677608	11845163	162	165	0	2.002	0	0.004945	1.852
B5	1	20.24	18.719	healthy_volunteer	healthy_volunteer	healthy_volunteer	51	Female	healthy_volunteer	46501518	41146575	45486813	43221300	5354943	164	166	0	2.001	0	0.007718	1.513
B6	1	11.12	35.441	healthy_volunteer	healthy_volunteer	healthy_volunteer	64	Female	healthy_volunteer	10872336	9743467	10646366	9749614	1128869	165	168	0	2.003	0	0.005999	1.744
B8	1	9.6	19.0862	healthy_volunteer	healthy_volunteer	healthy_volunteer	74	Female	healthy_volunteer	13764168	12086639	13093295	11949184	1677529	164	167	0	2.002	0	0.008744	1.895
C1	1	8.88	16.4983	healthy_volunteer	healthy_volunteer	healthy_volunteer	71	Female	healthy_volunteer	77839026	68646345	74458054	70480928	9192681	162	165	0	2.002	0	0.006968	1.866
C10	1	7.02	19.9514	healthy_volunteer	healthy_volunteer	healthy_volunteer	64	Male	healthy_volunteer	11728696	10405322	11164540	10260862	1323374	165	167	0	2	0	0.004876	1.76
C2	1	11.16	23.7019	healthy_volunteer	healthy_volunteer	healthy_volunteer	71	Female	healthy_volunteer	11412622	10266339	11083635	10273768	1146283	165	167	0	2.001	0	0.01486	1.977
C3	1	11.1	18.4962	healthy_volunteer	healthy_volunteer	healthy_volunteer	78	Female	healthy_volunteer	65686798	57856042	63751576	61039636	7830756	161	164	0	2.002	0	0.006563	2.023
C4	1	14.34	58.4181	healthy_volunteer	healthy_volunteer	healthy_volunteer	77	Male	healthy_volunteer	12355646	10844484	12120065	11312126	1511162	163	166	0	2.002	0	0.004603	1.85
C5	1	14.64	45.1044	healthy_volunteer	healthy_volunteer	healthy_volunteer	43	Female	healthy_volunteer	12616852	11070888	12367863	11243624	1545964	165	168	0	2.002	0	0	2.045
C6	1	13.02	36.5989	healthy_volunteer	healthy_volunteer	healthy_volunteer	74	Female	healthy_volunteer	122768092	107139987	119335720	112694376	15628105	162	165	0	2.003	0	0.006904	2.157
C7	1	12.4	5.16779	healthy_volunteer	healthy_volunteer	healthy_volunteer	46	Male	healthy_volunteer	12105902	11002278	10920011	10634976	1103624	160	163	0	2.002	0	0.009611	1.758
C8	1	7.14	13.2924	healthy_volunteer	healthy_volunteer	healthy_volunteer	53	Male	healthy_volunteer	11809588	10584104	11325797	10813752	1225484	162	165	0	2.002	0	0	1.823
C9	1	19.08	40.004	healthy_volunteer	healthy_volunteer	healthy_volunteer	43	Female	healthy_volunteer	41854882	37148989	40796889	38161230	4705893	164	167	0	2.001	0	0.006662	1.895
CA-05	1	17.36	19.337	cancer	Lung Cancer_NSCLC	Lung	63	Male	III	12612040	11225427	12286706	11590598	1386613	160	163	0	2	1	0.1252	1.842
CA-07	1	75.2	925.128	cancer	NHL_Large Cell	NHL	67	Male	IV	11382146	10236477	11283945	10962254	1145669	140	143	0.5619	2.028	1	0.1003	1.461
CA-13	1	52.4	591.482	cancer	Prostate Cancer_Adenocarcinoma	Prostate	66	Male	IV	14694740	13041612	14538304	13667964	1653128	157	160	0	2.001	0	0.00978	1.978
CA-14	1	38.7	421.41	cancer	Prostate Cancer_Adenocarcinoma	Prostate	59	Male	IV	84343270	74166148	83477478	77703062	10177122	158	162	0.4234	2.296	1	0.4317	1.453
CA-17	1	38	184.955	cancer	Colorectal Cancer_Adenocarcinoma	Colorectal	46	Male	IV	69919202	61698975	69260474	66123242	8220227	163	166	0	2.004	1	0.06737	1.676
CA-19	1	57.6	717.532	cancer	NHL	NHL	55	Female	III	10520510	9183029	10438842	9552368	1337481	166	168	0.3481	2	1	0.04449	1.615
CA-28	1	49.8	566.057	cancer	Colorectal Cancer_Adenocarcinoma	Colorectal	65	Female	IV	13006492	11528571	12895873	12082380	1477921	156	161	0.2955	1.87	1	0.1345	1.601
CA-30	1	14.16	36.0195	cancer	NHL_Mantle Cell Lymphoma	NHL	56	Male	IV	42256766	37066657	41256194	39034420	5190109	162	165	0	2.001	1	0.05998	1.99
CA-35	1	150.75	1987.82	cancer	Colorectal Cancer_Adenocarcinoma	Colorectal	69	Male	IV	83455246	74130177	82768832	78758458	9325069	147	153	0.2259	1.951	1	0.2092	1.681
CA-46	1	70.8	610.275	cancer	NHL_Small Lymphocytic Lymphoma (SLL) / Chronic Lymphocytic Leukemia (CLL)	NHL	73	Female	IV	46524850	41005941	46154841	43561844	5518909	166	167	0.4097	1.829	1	0.3921	1.831
CA-52	1	22.26	66.347	cancer	NHL_Diffuse Large B-Cell Lymphoma	NHL	57	Male	IV	14642736	12594056	14268057	13376336	2048680	163	166	0.09665	2.211	1	0.09465	1.664
CA-56	1	10.5882	16.6956	cancer	Lung Cancer_ Squamous Cell Carcinoma	Lung	53	Male	III	12942946	11612929	12374001	11755020	1330017	162	165	0	2.002	0	0.006438	2.006
CA-75	1	73.875	794.21	cancer	Colorectal Cancer_ Adenocarcinoma	Colorectal	85	Male	IV	13729476	12177522	13453284	12709044	1551954	149	153	0.3988	1.883	1	0.4107	1.869
CA-79	1	56.625	463.924	cancer	Lung Cancer_Squamous Cell Carcinoma	Lung	64	Male	III	9869272	8891839	9765339	9185374	977433	162	165	0	2.002	0	0.01549	1.705
CB-04	1	123	526.786	cancer	Pancreatic Cancer_Ductal Adenocarcinoma	Pancreatic	58	Male	III	11670868	10517985	11532316	11062884	1152883	152	155	0	2.004	0	0.01652	1.856
CB-06	1	43.125	91.7724	cancer	NHL_Diffuse Large B-Cell Lymphoma	NHL	61	Female	III	9593834	8620769	9319989	8867546	973065	162	165	0.5212	1.85	1	0.5193	1.858
CB-09	1	25.575	52.0631	cancer	Melanoma	Melanoma	28	Female	III	53578512	47403476	51484265	48974554	6175036	162	164	0	2.006	1	0.05422	1.988
CB-18	1	23.2	120.892	cancer	Endometrial Cancer_Adenocarcinoma	Endometrial	58	Female	III	75480980	66746897	74660425	72407552	8734083	159	162	0	2.002	1	0.0739	2.086
CB-21	1	11.52	59.2158	cancer	Prostate Cancer_ Adenocarcinoma	Prostate	66	Male	III	90670312	79168938	88480137	84130546	11501374	166	168	0	2.001	0	0	2.176
CB-23	1	66.6	554.32	cancer	Brain Cancer_Glioblastoma Multiforme	Brain	72	Female	IV	96680318	85163729	96018536	90005786	11516589	158	161	0	2.002	0	0.007334	2.016
CB-24	1	81.6	991.051	cancer	Breast Cancer_ Invasive Ductal Carcinoma	Breast	82	Female	IV	119965704	105907890	118944134	108486836	14057814	158	163	0.4331	1.99	1	0.4726	1.899
CB-26	1	12.78	20.2451	cancer	Brain Cancer_Glioblastoma Multiforme	Brain	41	Male	IV	15935092	13900413	13525200	13166858	2034679	158	160	0	2.001	0	0.01089	1.919
CB-33	1	161.4	1716.51	cancer	Ovarian Cancer_ Serous Carcinoma	Ovarian	70	Female	III	10686500	9607165	10620182	10012950	1079335	155	158	0	2.015	1	0.04171	1.772
CB-34	1			cancer	Acute Myeloid Leukemia	AML	55	missing	N/A
CB-35	1			cancer	Acute Myeloid Leukemia	AML	52	missing	N/A
CB-36	1			cancer	Acute Myeloid Leukemia	AML	40	missing	N/A
CB-37	1			cancer	Acute Myeloid Leukemia	AML	42	missing	N/A
CB-38	1			cancer	Acute Myeloid Leukemia	AML	55	missing	N/A
CB-45	1	41.7	18.3488	cancer	Hodgkin Lymphoma_Hodgkin Lymphoma	HL	25	Male	IV	34113392	30218202	33586194	30429080	3895190	164	167	0	2.003	0	0.00736	2.229
CB-46	1	46.5	151.28	cancer	Brain Cancer_ Glioblastoma Multiforme	Brain	79	Female	IV	52650296	44394566	52135397	47564322	8255730	162	165	0	2.001	0	0.003626	2.062
CB-48	1	46.5	737.992	cancer	Pancreatic Cancer	Pancreatic	51	Female	III								0	2.001	0	0.008512	1.8
CB-58	1	50.7	181.767	cancer	Lung Cancer	Lung	43	Female	IV	41148912	35030265	39767771	37932284	6118647	163	165	0	2.002	0	0.007449	2.275
CB-64	1				NHL		61	missing	N/A
CB-68	1	75.6	560.445	cancer	Ovarian Cancer	Ovarian	60	Female	III	32992102	28903750	32748930	30744864	4088352	157	160	0	2.001	1	0.02993	1.932
CB-70	1	185.538	876.277	cancer	Pancreatic Cancer	Pancreatic	55	Male	III	44063118	38819105	43708938	41079908	5244013	155	158	0	2.002	0	0.006885	2.093
CB-74	1	42.9	92.6409	cancer	Lung Cancer	Lung	64	Male	III	39802768	34634690	39298303	38827864	5168078	143	150	0.1768	2.321	1	0.1919	1.478
CC-03	1	56.4	153.923	cancer	Colorectal Cancer	Colorectal	51	Female	IV	35798230	31437245	35496733	32543596	4360985	166	168	0	2.002	0	0.01061	1.842
D3	1	13.68	18.7724	healthy_volunteer	healthy_volunteer	healthy_volunteer	46	Male	healthy_volunteer	14862614	13181835	14452356	13527466	1680779	166	168	0	2.002	0	0.0122	1.893
E2	1	14.28	34.1761	healthy_volunteer	healthy_volunteer	healthy_volunteer	73	Male	healthy_volunteer	11981108	10698967	11542655	10654576	1282141	166	169	0	2.001	0	0.01035	1.882
A1	0	15.24	24.5763	healthy_volunteer	healthy_volunteer	healthy_volunteer	81	Female	healthy_volunteer
A10	0	11.16	16.046	healthy_volunteer	healthy_volunteer	healthy_volunteer	51	Female	healthy_volunteer
A2	0	13.14	28.4723	healthy_volunteer	healthy_volunteer	healthy_volunteer	80	Female	healthy_volunteer
A3	0	10.8	20.6948	healthy_volunteer	healthy_volunteer	healthy_volunteer	59	Male	healthy_volunteer
A6	0	18.96	37.8368	healthy_volunteer	healthy_volunteer	healthy_volunteer	61	Male	healthy_volunteer
A7	0	15.68	22.0168	healthy_volunteer	healthy_volunteer	healthy_volunteer	71	Male	healthy_volunteer
A8	0	13.36	22.1063	healthy_volunteer	healthy_volunteer	healthy_volunteer	83	Female	healthy_volunteer
A9	0	9.68	17.2235	healthy_volunteer	healthy_volunteer	healthy_volunteer	83	Male	healthy_volunteer
B10	0	9.54	12.1605	healthy_volunteer	healthy_volunteer	healthy_volunteer	55	Male	healthy_volunteer
B7	0	19.68	91.2662	healthy_volunteer	healthy_volunteer	healthy_volunteer	49	Male	healthy_volunteer
B9	0	25.38	111.221	healthy_volunteer	healthy_volunteer	healthy_volunteer	60	Female	healthy_volunteer
CA-01	0	19.04	43.8578	cancer	Lung Cancer_Adenocarcinoma	Lung	69	Male	III
CA-02	0	12.64	13.9449	cancer	Lung Cancer_Adenocarcinoma	Lung	69	Female	III
CA-03	0	16.88	43.887	cancer	Prostate Cancer_Adenocarcinoma	Prostate	63	Male	IV
CA-04	0	19.44	63.5921	cancer	Prostate Cancer_Adenocarcinoma	Prostate	78	Male	IV
CA-06	0	15.68	37.4486	cancer	Colorectal Cancer_Adenocarcinoma	Colorectal	78	Male	IV
CA-08	0	12.48	40.7337	cancer	Prostate Cancer_Adenocarcinoma	Prostate	58	Male	IV
CA-09	0	13.02	36.9108	cancer	Colorectal Cancer_Adenocarcinoma	Colorectal	64	Male	IV
CA-10	0	11.4	34.869	cancer	Prostate Cancer_Adenocarcinoma	Prostate	68	Male	IV
CA-11	0	56.7	863.707	cancer	NHL	NHL	70	Female	III
CA-12	0	10.2	16.5216	cancer	Colorectal Cancer_Adenocarcinoma	Colorectal	70	Male	IV
CA-15	0	15.54	14.2583	cancer	Prostate Cancer_Adenocarcinoma	Prostate	59	Male	III
CA-16	0	14.7	14.1189	cancer	Colorectal Cancer_Adenocarcinoma	Colorectal	54	Male	IV
CA-18	0	12.12	28.979	cancer	Prostate Cancer_Adenocarcinoma	Prostate	62	Male	IV
CA-20	0	18.18	95.6269	cancer	Prostate Cancer_Adenocarcinoma	Prostate	59	Male	III
CA-21	0	11.52	32.4859	cancer	Prostate Cancer_Adenocarcinoma	Prostate	70	Male	III
CA-22	0	19.84	80.6235	cancer	Colorectal Cancer_Adenocarcinoma	Colorectal	64	Male	IV
CA-23	0	15.6		cancer	Prostate Cancer_Adenocarcinoma	Prostate	62	Male	IV
CA-24	0	7.44	25.2828	cancer	Colorectal Cancer_Adenocarcinoma	Colorectal	38	Female	III
CA-25	0	9.18	22.8389	cancer	Prostate Cancer_Adenocarcinoma	Prostate	64	Male	III
CA-26	0	26.52	222.8	cancer	Colorectal Cancer_Adenocarcinoma	Colorectal	52	Male	IV
CA-27	0	20.22	122.854	cancer	Colorectal Cancer_Adenocarcinoma	Colorectal	59	Male	III
CA-29	0	9	30.0913	cancer	Prostate Cancer_Adenocarcinoma	Prostate	70	Male	IV
CA-32	0	20.7	48.4366	cancer	NHL_Follicular Lymphoma	NHL	77	Female	IV
CA-33	0	8.58	23.4871	cancer	NHL_Diffuse Large B-Cell Lymphoma	NHL	46	Male	III
CA-34	0	11.4	36.6885	cancer	NHL_Follicular Lymphoma	NHL	68	Female	IV
CA-38	0	14.7	60.2157	cancer	NHL_Follicular Lymphoma	NHL	62	Male	III
CA-39	0	15.36	79.003	cancer	NHL_T Cell_NOS	NHL	29	Male	IV
CA-41	0	15.84	22.9217	cancer	NHL_Follicular Lymphoma	NHL	68	Female	III
CA-42	0	11.04	18.801	cancer	NHL_Mantle Cell Lymphoma	NHL	71	Male	IV
CA-43	0	13.02	23.914	cancer	NHL_Small Lymphocytic Lymphoma (SLL) / Chronic Lymphocytic Leukemia (CLL)	NHL	61	Male	III
CA-47	0	17.58	62.1798	cancer	NHL_Extranodal Marginal Zone B-Cell (MALT: Mucosa-Associated Lymphoid Tissue)	NHL	54	Male	IV
CA-49	0	13.38	26.7459	cancer	NHL_Diffuse Large B-Cell Lymphoma	NHL	54	Male	III
CA-50	0	29.1	74.203	cancer	NHL_Follicular Lymphoma	NHL	65	Male	III
CA-51	0	23.36	72.0994	cancer	NHL_Mantle Cell Lymphoma	NHL	71	Female	III
CA-53	0	52.4	167.971	cancer	NHL_Diffuse Large B-Cell Lymphoma	NHL	64	Male	IV
CA-55	0	20.46	42.0953	cancer	NHL_Diffuse Large B-Cell Lymphoma	NHL	65	Male	III
CA-57	0	13.6235	20.4022	cancer	Lung Cancer_ Adenocarcinoma	Lung	71	Female	III
CA-58	0	12.5647	12.0475	cancer	Colorectal Cancer_ Adenocarcinoma	Colorectal	77	Female	III
CA-59	0	8.54118	12.2459	cancer	Prostate Cancer_ Adenocarcinoma	Prostate	64	Male	III
CA-60	0	10.3765	18.7061	cancer	Prostate Cancer_ Adenocarcinoma	Prostate	82	Male	IV
CA-61	0	12.4941	21.9393	cancer	Prostate Cancer	Prostate	59	Male	III
CA-62	0	37.7647	276.128	cancer	Prostate Cancer_ Adenocarcinoma	Prostate	72	Male	III
CA-63	0	15.8118	38.4744	cancer	Colorectal Cancer_ Adenocarcinoma	Colorectal	49	Female	III
CA-64	0	12.4941	35.0914	cancer	Prostate Cancer_ Adenocarcinoma	Prostate	62	Male	IV
CA-65	0	12.7765	15.0816	cancer	Prostate Cancer_ Adenocarcinoma	Prostate	74	Male	III
CA-66	0	17.2235	52.2561	cancer	Prostate Cancer_ Adenocarcinoma	Prostate	70	Male	III
CA-67	0	10.3059	17.7579	cancer	Prostate Cancer	Prostate	56	Male	III
CA-68	0	25.5529	278.755	cancer	Colorectal Cancer_ Adenocarcinoma	Colorectal	65	Male	III
CA-69	0	32.6118	286.301	cancer	Colorectal Cancer_ Adenocarcinoma	Colorectal	55	Male	IV
CA-70	0	12.9176	19.4558	cancer	Prostate Cancer_ Adenocarcinoma	Prostate	66	Male	III
CA-71	0	23.625	99.2829	cancer	Lung Cancer_Adenocarcinoma	Lung	55	Female	III
CA-77	0	9.6	6.78388	cancer	Lung Cancer_Squamous Cell Carcinoma	Lung	53	Male	III
CA-78	0	14.325	30.8432	cancer	Colorectal Cancer_ Adenocarcinoma	Colorectal	63	Female	III
CA-80	0	16.2	27.5196	cancer	Colorectal Cancer_Adenocarcinoma	Colorectal	68	Male	III
CB-01	0	23.025	23.5829	cancer	Head and Neck Cancer_Squamous Cell	Head & Neck	71	Male	III
CB-02	0	19.725	17.2707	cancer	Melanoma	Melanoma	41	Male	III
CB-03	0	36.225	23.3233	cancer	Brain Cancer_Glioblastoma Multiforme	Brain	33	Male	IV
CB-05	0	42	117.531	cancer	Gastric Cancer_Adenocarcinoma	Gastric	61	Male	IV
CB-07	0	53.625	118.2	cancer	Head and Neck Cancer_Squamous Cell	Head & Neck	62	Male	III
CB-08	0	37.5	67.5481	cancer	Prostate Cancer_Adenocarcinoma	Prostate	72	Male	III
CB-10	0	15.52	111.817	cancer	Endometrial Cancer_Adenocarcinoma	Endometrial	56	Female	III
CB-11	0	23.28	169.192	cancer	Endometrial Cancer_Adenocarcinoma	Endometrial	48	Female	IV
CB-12	0	13.6	27.9404	cancer	Head and Neck Cancer_Squamous Cell	Head & Neck	48	Male	III
CB-13	0	38	294.823	cancer	Head and Neck Cancer	Head & Neck	74	Male	IV
CB-14	0	40	285.018	cancer	Endometrial Cancer_Adenocarcinoma	Endometrial	56	Female	III
CB-15	0	15.52	39.3542	cancer	Head and Neck Cancer_Squamous Cell	Head & Neck	73	Male	III
CB-16	0	18.24	145.334	cancer	Endometrial Cancer_Adenocarcinoma	Endometrial	58	Female	III
CB-17	0	18.64	47.8637	cancer	Head and Neck Cancer_Squamous Cell	Head & Neck	70	Male	III
CB-19	0	18.84	92.5809	cancer	Pancreatic Cancer_Ductal Adenocarcinoma	Pancreatic	69	Male	III
CB-20	0	28.32	148.647	cancer	Gastric Cancer_Adenocarcinoma	Gastric	54	Male	III
CB-22	0	10.38	34.9834	cancer	Gastric Cancer_Adenocarcinoma	Gastric	73	Male	III
CB-25	0	15.06	59.8316	cancer	Melanoma	Melanoma	80	Female	III
CB-27	0	11.28	20.7772	cancer	Gastric Cancer_Adenocarcinoma	Gastric	61	Male	III
CB-28	0	16.5	30.1264	cancer	Prostate Cancer_ Adenocarcinoma	Prostate	72	Male	III
CB-29	0	9.42	14.8764	cancer	Prostate Cancer_ Adenocarcinoma	Prostate	71	Male	III
CB-30	0	16.14	46.7105	cancer	Ovarian Cancer_ Serous Carcinoma	Ovarian	57	Female	III
CB-31	0	16.62	69.5923	cancer	Prostate Cancer_ Adenocarcinoma	Prostate	68	Male	III
CB-32	0	12.3	31.5863	cancer	Ovarian Cancer_ Serous Carcinoma	Ovarian	56	Female	IV
CB-39	0	8.94	19.4281	cancer	Head and Neck Cancer_ Squamous Cell	Head & Neck	66	Male	IV
CB-40	0	9.6	6.76768	cancer	Head and Neck Cancer_ Squamous Cell	Head & Neck	55	Male	III
CB-41	0	14.58	9.92977	cancer	Head and Neck Cancer_ Squamous Cell	Head & Neck	64	Male	III
CB-42	0	7.98	15.8359	cancer	Head and Neck Cancer_ Squamous Cell	Head & Neck	77	Male	III
CB-43	0	20.16	41.4181	cancer	Head and Neck Cancer_ Squamous Cell	Head & Neck	57	Male	IV
CB-44	0	17.94	85.2685	cancer	Head and Neck Cancer_ Squamous Cell	Head & Neck	60	Male	III
CB-47	0	10.26	2.89375	cancer	Head and Neck Cancer_ Squamous Cell	Head & Neck	57	Male	III
CB-49	0	23.46	91.941	cancer	Brain Cancer_ Glioblastoma Multiforme	Brain	73	Male	IV
CB-50	0	192	1153.52	cancer	Head and Neck Cancer_ Squamous Cell	Head & Neck	69	Male	III
CB-51	0	6.6	13.432	cancer	Head and Neck Cancer	Head & Neck	52	Male	IV
CB-52	0	12.48	25.1436	cancer	Head and Neck Cancer_ Squamous Cell	Head & Neck	71	Male	III
CB-53	0	32.1	57.8262	cancer	Head and Neck Cancer	Head & Neck	43	Male	IV
CB-54	0	13.14	9.85713	cancer	Head and Neck Cancer	Head & Neck	61	Male	III
CB-55	0	19.26	28.5294	cancer	Head and Neck Cancer	Head & Neck	54	Male	IV
CB-56	0	17.04	15.6771	cancer	Head and Neck Cancer	Head & Neck	49	Male	IV
CB-57	0	17.4	41.749	cancer	Breast Cancer	Breast	76	Female	III
CB-59	0	16.74	32.5712	cancer	Esophageal Cancer	Esophageal	67	Male	III
CB-60	0	20.1	32.9337	cancer	Head and Neck Cancer	Head & Neck	57	Male	III
CB-61	0	13.68	13.412	cancer	Head and Neck Cancer	Head & Neck	72	Male	IV
CB-62	0	28.62	76.3309	cancer	Head and Neck Cancer	Head & Neck	65	Male	IV
CB-63	0	12.84	24.6757	cancer	Esophageal Cancer	Esophageal	59	Male	III
CB-66	0	12	6.92653	cancer	Melanoma	Melanoma	48	Female	III
CB-67	0	573	2075.4	cancer	Pancreatic Cancer	Pancreatic	56	Male	III
CB-69	0	23.5385	13.3861	cancer	Melanoma	Melanoma	58	Male	IV
CB-71	0	15.9692	19.4702	cancer	Ovarian Cancer	Ovarian	70	Female	IV
CB-72	0	23.0769	13.8061	cancer	Melanoma	Melanoma	74	Male	III
CB-73	0	21.42	30.0025	cancer	Ovarian Cancer	Ovarian	40	Female	III
CB-75	0	32.6769	81.1476	cancer	Ovarian Cancer	Ovarian	50	Female	III
CB-76	0	16.6154	6.69824	cancer	Breast Cancer	Breast	40	Female	III
CB-77	0	18.36	24.2465	cancer	Breast Cancer	Breast	72	Female	III
CB-78	0	21.66	26.5781	cancer	Pancreatic Cancer	Pancreatic	72	Female	III
CB-79	0	17.46	36.2966	cancer	Breast Cancer	Breast	68	Female	III
CB-80	0	44.8615	101.54	cancer	Melanoma	Melanoma	59	Female	III
CC-01	0	636	4640.22	cancer	Colorectal Cancer	Colorectal	63	Male	IV
CC-02	0	33.3	81.2032	cancer	Ovarian Cancer	Ovarian	53	Female	III
CC-04	0	39.9	208.794	cancer	Ovarian Cancer	Ovarian	74	Female	III
CC-05	0	26.1	60.8241	cancer	Pancreatic Cancer	Pancreatic	58	Male	III
CC-06	0	25.14	79.9517	cancer	NHL	NHL	59	Male	III
CC-07	0	25.02	69.2698	cancer	Pancreatic Cancer	Pancreatic	73	Male	III
CC-08	0	17.1	45.2822	cancer	NHL	NHL	72	Female	IV
CC-09	0	14.7	32.0351	cancer	Pancreatic Cancer	Pancreatic	60	Male	III
CC-10	0	15.9	21.685	cancer	Pancreatic Cancer	Pancreatic	75	Female	III
CC-11	0	18	33.3104	cancer	Pancreatic Cancer	Pancreatic	55	Male	III
CC-12	0	26.04	26.464	cancer	Pancreatic Cancer	Pancreatic	52	Male	III
CC-13	0	29.4	71.3427	cancer	Pancreatic Cancer	Pancreatic	56	Female	III
CC-14	0	21.8	13.7724	cancer	Pancreatic Cancer	Pancreatic	62	Male	III
CC-15	0	13.56	9.14599	cancer	Pancreatic Cancer	Pancreatic	63	Male	IV
CC-16	0	17.28	23.4235	cancer	Pancreatic Cancer	Pancreatic	59	Male	III
CC-17	0	50.4	162.006	cancer	Pancreatic Cancer	Pancreatic	63	Female	IV
CC-18	0	20.5	7.07738	cancer	NHL	NHL	65	Female	IV
CC-19	0	40.8	46.3934	cancer	Pancreatic Cancer	Pancreatic	40	Male	III
CC-20	0	18.96	196.281	cancer	Melanoma	Melanoma	68	Male	III
CC-22	0	27	38.6054	cancer	Breast Cancer	Breast	72	Female	IV
CC-23	0	70.6667	214.4	cancer	Pancreatic Cancer	Pancreatic	63	Female	III
CC-24	0	18.36	13.2535	cancer	Melanoma	Melanoma	63	Male	III
CC-25	0	21.825	32.9547	cancer	Breast Cancer	Breast	51	Female	III
CC-28	0	14.88	13.7543	cancer	Melanoma	Melanoma	60	Male	IV
CC-29	0	26.94	43.8465	cancer	Ovarian Cancer	Ovarian	59	Female	III
CC-30	0	70.2	309.908	cancer	Ovarian Cancer	Ovarian	42	Female	III
CC-31	0	30.3	58.7371	cancer	Ovarian Cancer	Ovarian	63	Female	III
CC-32	0	54	247.409	cancer	Lung Cancer	Lung	66	Female	IV
CC-33	0	14.64	9.41933	cancer	Breast Cancer	Breast	44	Female	III
CC-34	0	90.6	469.175	cancer	Ovarian Cancer	Ovarian	52	Female	III
CC-35	0	68.4	374.656	cancer	Lung Cancer	Lung	63	Male	IV
CC-36	0	26.22	66.5967	cancer	Breast Cancer	Breast	50	Female	III
CC-37	0	18.72	39.7384	cancer	Ovarian Cancer	Ovarian	53	Female	III
CC-39	0	86.25	314.462	cancer	Ovarian Cancer	Ovarian	64	Female	III
CC-40	0	17.6571	6.02875	cancer	Melanoma	Melanoma	69	Male	III
CC-41	0	21.42	45.7653	cancer	Melanoma	Melanoma	69	Female	III
CC-42	0	23.1429	38.295	cancer	Melanoma	Melanoma	31	Male	III
CC-43	0	21.375	31.5946	cancer	Breast Cancer	Breast	49	Female	III
CC-44	0	25.1143	16.3302	cancer	Melanoma	Melanoma	41	Male	III
CC-45	0	102.75	472.936	cancer	Breast Cancer	Breast	51	Female	III
CC-46	0	53.5	152.003	cancer	Ovarian Cancer	Ovarian	65	Female	III
CC-47	0	48.375	61.5292	cancer	Ovarian Cancer	Ovarian	60	Female	IV
CC-48	0	37.2	23.0641	cancer	Lung Cancer	Lung	53	Male	III
CC-50	0	42.3	53.0689	cancer	Melanoma	Melanoma	58	Female	III
CC-53	0	24.24	17.1487	cancer	Lung Cancer	Lung	58	Male	IV
CC-54	0	25.8667	42.1999	cancer	Lung Cancer	Lung	57	Male	IV
CC-55	0	27.84	37.7669	cancer	Breast Cancer	Breast	80	Female	IV
CC-56	0	22.86	22.3039	cancer	Lung Cancer	Lung	64	Male	IV
CC-57	0	40.5	26.8411	cancer	Lung Cancer	Lung	72	Female	IV
CC-59	0	9.96	7.71211	cancer	Breast Cancer	Breast	64	Female	III
CC-60	0	33	187.307	cancer	Lung Cancer	Lung	67	Female	IV
CC-61	0	12.6	22.5971	cancer	Breast Cancer	Breast	68	Female	III
CC-62	0	40.8	226.985	cancer	Ovarian Cancer	Ovarian	59	Female	IV
CC-63	0	19.08	53.3103	cancer	Melanoma	Melanoma	70	Male	IV
CC-65	0	13.62	37.9739	cancer	Breast Cancer	Breast	59	Female	III
CC-66	0	28.02	77.3259	cancer	Melanoma	Melanoma	66	Female	III
CC-68	0	15.24	22.4615	cancer	Ovarian Cancer	Ovarian	62	Female	III
CC-69	0	42.6	163.739	cancer	Ovarian Cancer	Ovarian	45	Female	IV
CC-70	0	21.36	47.5466	cancer	Breast Cancer	Breast	31	Female	III
CC-72	0	15.9	57.181	cancer	Breast Cancer	Breast	73	Female	III
CC-73	0	10.74	11.3597	cancer	Melanoma	Melanoma	69	Female	III
CC-74	0	39.9	175.061	cancer	Lung Cancer	Lung	69	Female	IV
CC-75	0	38.7	92.6175	cancer	Lung Cancer	Lung	68	Female	IV
CC-76	0	100.2	374.236	cancer	Lung Cancer	Lung	69	Female	IV
CC-77	0	38.1	50.2038	cancer	Breast Cancer	Breast	66	Female	III
D1	0	18.18	50.9809	healthy_volunteer	healthy_volunteer	healthy_volunteer	55	Male	healthy_volunteer
D10	0	11.76	22.5887	healthy_volunteer	healthy_volunteer	healthy_volunteer	71	Female	healthy_volunteer
D2	0	13.92	25.2814	healthy_volunteer	healthy_volunteer	healthy_volunteer	64	Male	healthy_volunteer
D4	0	12.96	8.31893	healthy_volunteer	healthy_volunteer	healthy_volunteer	43	Female	healthy_volunteer
D5	0	11.2	21.2299	healthy_volunteer	healthy_volunteer	healthy_volunteer	63	Female	healthy_volunteer
D6	0	17.88	6.89289	healthy_volunteer	healthy_volunteer	healthy_volunteer	58	Male	healthy_volunteer
D7	0	17.46	62.7984	healthy_volunteer	healthy_volunteer	healthy_volunteer	42	Male	healthy_volunteer
D8	0	11.16	48.9905	healthy_volunteer	healthy_volunteer	healthy_volunteer	60	Male	healthy_volunteer
D9	0	18.6	54.3457	healthy_volunteer	healthy_volunteer	healthy_volunteer	49	Male	healthy_volunteer
E1	0	8.76	13.5509	healthy_volunteer	healthy_volunteer	healthy_volunteer	72	Female	healthy_volunteer
E10	0	7.32	12.8969	healthy_volunteer	healthy_volunteer	healthy_volunteer	59	Female	healthy_volunteer
E3	0	19.8	49.8309	healthy_volunteer	healthy_volunteer	healthy_volunteer	74	Male	healthy_volunteer
E4	0	14.48	14.2795	healthy_volunteer	healthy_volunteer	healthy_volunteer	50	Female	healthy_volunteer
E5	0	15.42	37.7823	healthy_volunteer	healthy_volunteer	healthy_volunteer	72	Male	healthy_volunteer
E6	0	6.12	21.1218	healthy_volunteer	healthy_volunteer	healthy_volunteer	70	Female	healthy_volunteer
E7	0	17.16	47.052	healthy_volunteer	healthy_volunteer	healthy_volunteer	72	Female	healthy_volunteer
E8	0	11.4	13.7888	healthy_volunteer	healthy_volunteer	healthy_volunteer	50	Female	healthy_volunteer
E9	0	10.92	11.1556	healthy_volunteer	healthy_volunteer	healthy_volunteer	43	Female	healthy_volunteer
F1	0	36.3	80.711	healthy_volunteer	healthy_volunteer	healthy_volunteer	38	Female	healthy_volunteer
F2	0	12.9	14.451	healthy_volunteer	healthy_volunteer	healthy_volunteer	58	Male	healthy_volunteer

## Sheet: Table S2
id	flowcell_type	Library kit	cancer_type	cancer_type_short	age	Library input (ng)	ONT_Tumor Fraction	ONT_Tumor Fraction	PC1	PC2	PC3	Methylation_PMD_prone	Methylation_PMD_resistant	Methylation_PRC2_CGI
A4	R9.4.1	SQK-LSK109,EXP-NBD104	healthy	Healthy	61	30.16	0	0.02697	-10.0265	-6.5986	-4.40986	0.519331	0.830991	0.0783927
A5	R9.4.1	SQK-LSK109,EXP-NBD104,EXP-NBD104	healthy	Healthy	81	31.79,28.8	0	0.0109	-7.73417	-8.6807	-9.40537	0.635534	0.865494	0.0935723
B1	R9.4.1	SQK-LSK109,EXP-NBD104	healthy	Healthy	62	44.832,23.7024	0	0	9.44881	-11.5798	-10.3996	0.603609	0.863848	0.0782896
B2	R9.4.1	SQK-LSK109,EXP-NBD104	healthy	Healthy	65	38.88	0	0	-11.0733	-4.31784	-10.2634	0.53277	0.834442	0.0843894
B3	R9.4.1	SQK-LSK109,EXP-NBD104	healthy	Healthy	78	35.4,30.318	0	0.001123	-17.8297	-2.8141	-9.12457	0.632089	0.877485	0.0997882
B4	R9.4.1	SQK-LSK109,EXP-NBD104	healthy	Healthy	48	38.4,38.4	0	0	-12.0754	-4.0475	-19.1774	0.596077	0.862666	0.100715
B5	R9.4.1	SQK-LSK109,EXP-NBD104	healthy	Healthy	51	9.96,40.5,30	0	0	-4.91071	-7.75744	-16.1284	0.575331	0.851177	0.0803927
B6	R9.4.1	SQK-LSK109,EXP-NBD104	healthy	Healthy	64	10.076,63.6	1e-06	0.004677	-10.9719	-4.96735	-22.2347	0.664146	0.888538	0.111358
B8	R9.4.1	SQK-LSK109,EXP-NBD104	healthy	Healthy	74	26.8,34.6,26	0	0.005334	-16.5755	-2.69602	-12.9686	0.594115	0.848107	0.096283
C10	R9.4.1	SQK-LSK109,EXP-NBD104	healthy	Healthy	64	8.1,4.5,27.8,41	0	0.01463	2.67092	20.9866	-7.26585	0.579005	0.846962	0.0986499
C1	R9.4.1	SQK-LSK109,EXP-NBD104	healthy	Healthy	71	6.84,37.2,30.07368	0	0.009584	-8.3698	-7.01539	-10.5322	0.61174	0.865635	0.0902628
C2	R9.4.1	SQK-LSK109,EXP-NBD104	healthy	Healthy	71	6.84,51.68,30.3	1e-06	0.007439	-11.6603	-3.51731	-22.2	0.528688	0.832441	0.0871129
C3	R9.4.1	SQK-LSK109,EXP-NBD104	healthy	Healthy	78	6.84,47.97	0	0.004497	-20.8494	-2.34397	-4.90721	0.660371	0.886769	0.108219
C4	R9.4.1	SQK-LSK109,EXP-NBD104	healthy	Healthy	77	64.8	0	0.007355	-12.0008	-3.69973	-13.3517	0.55058	0.84036	0.0833037
C5	R9.4.1	SQK-LSK109,EXP-NBD104	healthy	Healthy	43	71.81	0	0.01003	-4.10135	-8.24958	-20.1295	0.615899	0.864482	0.10799
C6	R9.4.1	SQK-LSK109,EXP-NBD104	healthy	Healthy	74	68.88	1e-06	1e-06	-11.7148	-5.12804	-17.9607	0.609679	0.864189	0.104969
C7	R9.4.1	SQK-LSK109,EXP-NBD104	healthy	Healthy	46	33.408	0	0.007894	-12.3353	-4.62306	-9.22867	0.615152	0.860283	0.102547
C8	R9.4.1	SQK-LSK109,EXP-NBD104	healthy	Healthy	53	31.57	0	0.01105	-13.1703	-4.67079	-8.01994	0.557278	0.845369	0.0965523
C9	R9.4.1	SQK-LSK109,EXP-NBD104	healthy	Healthy	43	83.25,30.104	0	0	-14.1076	-3.85554	-16.949	0.602963	0.868578	0.103677
CA-05	R9.4.1	SQK-LSK109,EXP-NBD104	Lung Cancer_NSCLC	Lung	63	12.628	0.1226	0.1237	-17.3888	-4.7706	1.21381	0.517136	0.857249	0.108678
CA-07	R9.4.1	SQK-LSK109,EXP-NBD104	NHL_Large Cell	NHL	67	30.952	0.5379	0.5894	-54.616	2.5299	64.2535	0.238029	0.808419	0.542772
CA-13	R9.4.1	SQK-LSK109,EXP-NBD104	Prostate Cancer_Adenocarcinoma	Prostate	66	20,33.12,31.9	0	0.0128	-28.7032	3.78419	2.54022	0.611814	0.880328	0.117817
CA-14	R9.4.1	SQK-LSK109,EXP-NBD104	Prostate Cancer_Adenocarcinoma	Prostate	59	34.2	0.4283	0.6318	-30.7901	-3.22957	5.04782	0.363228	0.766716	0.270845
CA-17	R9.4.1	SQK-LSK109,EXP-NBD104	Colorectal Cancer_Adenocarcinoma	Colorectal	46	33.92	0.04095	0.06207	-24.3715	-0.650143	-12.9994	0.638322	0.875079	0.110912
CA-19	R9.4.1	SQK-LSK109,EXP-NBD104	NHL	NHL	55	19.89,44.52,35.04,30.528	0.3373	0.3975	-12.0554	-6.58836	-18.9129	0.141898	0.698325	0.475846
CA-28	R9.4.1	SQK-LSK109,EXP-NBD104	Colorectal Cancer_Adenocarcinoma	Colorectal	65	12.056	0.2709	0.2639	-36.7123	0.486525	13.6304	0.343796	0.743365	0.126677
CA-30	R9.4.1	SQK-LSK109,EXP-NBD104	NHL_Mantle Cell Lymphoma	NHL	56	21.92	0	0.05601	-4.6702	-9.11409	-10.9777	0.5803	0.860527	0.0988741
CA-35	R9.4.1	SQK-LSK109,EXP-NBD104	Colorectal Cancer_Adenocarcinoma	Colorectal	69	33.5,3.048	0.2295	0.2506	-56.6051	-2.06826	54.1076	0.263492	0.659406	0.325651
CA-46	R9.4.1	SQK-LSK109,EXP-NBD104	NHL_Small Lymphocytic Lymphoma (SLL) / Chronic Lymphocytic Leukemia (CLL)	NHL	73	14.072	0.4144	0.391	9.40133	-10.2838	-19.8131	0.218823	0.812513	0.212509
CA-52	R9.4.1	SQK-LSK109,EXP-NBD104	NHL_Diffuse Large B-Cell Lymphoma	NHL	57	44.28,22.78	0.09061	0.08603	49.1113	-30.219	7.18017	0.600255	0.853648	0.11785
CA-56	R9.4.1	SQK-LSK109,EXP-NBD104	Lung Cancer_ Squamous Cell Carcinoma	Lung	53	30.53	0.06283	0.01796	-22.2295	-2.19567	-8.78465	0.601598	0.864887	0.109723
CA-75	R9.4.1	SQK-LSK109,EXP-NBD104	Colorectal Cancer_ Adenocarcinoma	Colorectal	85	31.16	0.3983	0.4089	-48.3071	-1.45207	40.9884	0.277381	0.695002	0.334902
CA-79	R9.4.1	SQK-LSK109,EXP-NBD104	Lung Cancer_Squamous Cell Carcinoma	Lung	64	33.3	0	0.02322	-24.7431	0.726592	-9.95361	0.596493	0.853297	0.113868
CB-04	R9.4.1	SQK-LSK109,EXP-NBD104	Pancreatic Cancer_Ductal Adenocarcinoma	Pancreatic	58	30.832	0	0.02691	-41.4896	2.73324	30.4696	0.587455	0.881645	0.144486
CB-06	R9.4.1	SQK-LSK109,EXP-NBD104	NHL_Diffuse Large B-Cell Lymphoma	NHL	61	31.04,34.6,10.132	0.5392	0.5333	-22.3605	-1.57636	-12.2001	0.279843	0.786251	0.23752
CB-09	R9.4.1	SQK-LSK109,EXP-NBD104	Melanoma	Melanoma	28	34.29	0.0885	0.05645	-13.8219	-6.2284	-10.2855	0.573024	0.85531	0.104619
CB-18	R9.4.1	SQK-LSK109,EXP-NBD104	Endometrial Cancer_Adenocarcinoma	Endometrial	58	32.4	0	0.07399	-30.8085	2.21513	2.31004	0.563072	0.860702	0.112117
CB-21	R9.4.1	SQK-LSK109,EXP-NBD104	Prostate Cancer_ Adenocarcinoma	Prostate	66	40.076	0	0	-13.9143	-3.90679	-25.5771	0.613167	0.853359	0.0946312
CB-23	R9.4.1	SQK-LSK109,EXP-NBD104	Brain Cancer_Glioblastoma Multiforme	Brain	72	31.8	0	0.01358	-29.8594	0.487495	9.07042	0.594052	0.863773	0.108323
CB-24	R9.4.1	SQK-LSK109,EXP-NBD104	Breast Cancer_ Invasive Ductal Carcinoma	Breast	82	37.26	0.4365	0.4661	-33.2463	-3.52975	-1.32754	0.526493	0.826103	0.169262
CB-26	R9.4.1	SQK-LSK109,EXP-NBD104	Brain Cancer_Glioblastoma Multiforme	Brain	41	33.88	0	0.003526	-20.542	-0.896446	-8.23974	0.569548	0.857632	0.0982887
CB-33	R9.4.1	SQK-LSK109,EXP-NBD104	Ovarian Cancer_ Serous Carcinoma	Ovarian	70	31.46	0	0.0534	-35.8131	2.23517	16.5138	0.568012	0.862733	0.133382
CB-34	R9.4.1	SQK-LSK109,EXP-NBD104	Acute myeliod leukemia	AML	55	29.43	0	0.01714	101.325	-34.8263	18.879	0.668159	0.895559	0.0908993
CB-35	R9.4.1	SQK-LSK109,EXP-NBD104	Acute myeliod leukemia	AML	52	114.9	0	0.03437	114.14	-48.1759	6.70349	0.723191	0.8994	0.0491581
CB-36	R9.4.1	SQK-LSK109,EXP-NBD104	Acute myeliod leukemia	AML	40	108	0	0.03468	119.074	-38.2321	14.8794	0.619888	0.886719	0.0648407
CB-37	R9.4.1	SQK-LSK109,EXP-NBD104	Acute myeliod leukemia	AML	42	176.32	0	0.04491	118.733	-42.3041	12.8471	0.690213	0.895944	0.0540646
CB-38	R9.4.1	SQK-LSK109,EXP-NBD104	Acute myeliod leukemia	AML	55	200.4	0	0.04359	127.438	-30.1824	17.6308	0.754203	0.919866	0.0434052
CB-45	R9.4.1	SQK-LSK109,EXP-NBD104	Hodgkin Lymphoma_Hodgkin Lymphoma	HL	25	27.8	0	0	15.3952	-16.6309	-5.70038	0.605271	0.870135	0.0923894
CB-46	R9.4.1	SQK-LSK109,EXP-NBD104	Brain Cancer_ Glioblastoma Multiforme	Brain	79	34.1	0	0	-22.3316	-1.44837	-9.54754	0.584734	0.860381	0.122156
CB-48	R9.4.1	SQK-LSK109,EXP-NBD104	Pancreatic Cancer	Pancreatic	51	32.984	0	0.01466	-9.07495	3.59029	6.10685	0.51145	0.831459	0.0922942
CB-58	R9.4.1	SQK-LSK109,EXP-NBD104	Lung Cancer	Lung	43	43.94,30.184	0	0.02246	98.4915	-33.5814	17.4507	0.644939	0.896345	0.0770171
CB-64	R9.4.1	SQK-LSK109,EXP-NBD104	NHL	NHL	61	31.8	0	0	-38.7072	1.14516	24.3778	0.277394	0.800934	0.401912
CB-68	R9.4.1	SQK-LSK109,EXP-NBD104	Ovarian Cancer	Ovarian	60	32.76	0.08618	0.02326	-29.8573	4.07948	2.11936	0.572839	0.866744	0.122843
CB-70	R9.4.1	SQK-LSK109,EXP-NBD104	Pancreatic Cancer	Pancreatic	55	32.16	0	0.01102	-32.993	3.93119	11.2798	0.514078	0.851062	0.123917
CB-74	R9.4.1	SQK-LSK109,EXP-NBD104	Lung Cancer	Lung	64	32.89,30.096	0.2544	0.1957	-53.4162	-2.43359	59.8198	0.525805	0.826125	0.132467
CC-03	R9.4.1	SQK-LSK109,EXP-NBD104	Colorectal Cancer	Colorectal	51	35.72	0	0.01734	-16.7372	-1.42947	-26.1409	0.555749	0.846656	0.0875681
D3	R9.4.1	SQK-LSK109,EXP-NBD104	healthy	Healthy	46	5.02,34.56	0	0	-6.94857	10.4387	-17.9215	0.517098	0.804885	0.0752075
E2	R9.4.1	SQK-LSK109,EXP-NBD104	healthy	Healthy	73	7.1,48	0	0	27.5069	14.9876	-11.521	0.58533	0.838546	0.0665348
C10_unspun	R9.4.1	SQK-LSK109,EXP-NBD104	healthy	Healthy		8.6,15.4	0	0	72.9736	119.449	8.90442	0.642132	0.896743	0.0611408
D3_unspun	R9.4.1	SQK-LSK109,EXP-NBD104	healthy	Healthy		9.999,55.04	0	0.01618	60.5631	118.895	-1.36308	0.658852	0.899113	0.0706217
E2_unspun	R9.4.1	SQK-LSK109,EXP-NBD104	healthy	Healthy		5,3	0.09168	0.06464	86.349	119.815	7.59765	0.701166	0.918507	0.0489589

## Sheet: Table S3
id	cancer_type_short	num_frags_total	fraglen_mean	fraglen_median	fraglen_upper_quartile	fraglen_lower_quartile	fraglen_short_mononuc_075_145	fraglen_mononuc_100_225	fraglen_monodi_100_400	fraglen_shortdinuc_245_295	fraglen_0900_4300	fraglen_gt_7500	chrM	frac_5prime_ends_ccca	frac_3prime_ends_ccca
A4	Healthy	1337420	214	169	190	154	0.15329	0.80385	0.93121	0.01391	0.00814	6e-05	8e-05	0.0146	0.01457
A5	Healthy	2261246	223.9	168	200	152	0.15926	0.7679	0.91437	0.01626	0.00916	7e-05	7e-05	0.01382	0.01345
B1	Healthy	5013372	246.3	175	219	159	0.12984	0.74233	0.89841	0.01312	0.01557	0.00022	0.00016	0.01746	0.01705
B2	Healthy	794618	208.6	169	189	154	0.14713	0.82348	0.94258	0.01255	0.00652	8e-05	0.00015	0.01456	0.01419
B3	Healthy	3574484	201.5	168	186	154	0.15168	0.83458	0.94869	0.01153	0.00461	4e-05	6e-05	0.01536	0.01529
B4	Healthy	8555578	209.5	170	189	158	0.11275	0.82078	0.94369	0.01084	0.0058	3e-05	5e-05	0.0136	0.0137
B5	Healthy	4727297	220.7	171	195	157	0.1223	0.79808	0.92627	0.01108	0.00928	7e-05	9e-05	0.01575	0.01563
B6	Healthy	1246918	220.8	173	202	158	0.11119	0.77661	0.93267	0.01325	0.0063	5e-05	7e-05	0.0146	0.01453
B8	Healthy	4722449	210.6	171	193	157	0.12626	0.80919	0.94024	0.01285	0.0049	7e-05	6e-05	0.01367	0.01365
C10	Healthy	6089996	235.5	171	192	157	0.12549	0.81328	0.93983	0.01385	0.00675	0.00134	5e-05	0.01459	0.01466
C1	Healthy	4161334	218.1	171	195	156	0.14143	0.79672	0.92813	0.01259	0.00826	7e-05	9e-05	0.01559	0.01544
C2	Healthy	4429159	214.9	173	196	159	0.10211	0.80203	0.94208	0.01105	0.00551	5e-05	4e-05	0.01656	0.01671
C3	Healthy	1657324	196.8	167	184	153	0.15735	0.84685	0.95238	0.01275	0.00405	2e-05	6e-05	0.01583	0.01584
C4	Healthy	6789430	208.6	170	189	156	0.13186	0.8253	0.94468	0.01234	0.00599	7e-05	2e-05	0.01617	0.01623
C5	Healthy	5163220	226.8	173	203	158	0.11297	0.77274	0.92297	0.01241	0.00936	6e-05	5e-05	0.016	0.01585
C6	Healthy	4781088	216.1	171	196	157	0.12383	0.79475	0.93395	0.01258	0.00639	4e-05	2e-05	0.0151	0.01489
C7	Healthy	907288	215.4	171	194	155	0.14595	0.7997	0.93117	0.0123	0.00698	0.00012	5e-05	0.01645	0.01663
C8	Healthy	4094302	209.7	170	190	155	0.14654	0.81554	0.93943	0.01302	0.00643	7e-05	5e-05	0.01611	0.01602
C9	Healthy	3956047	207.4	170	190	156	0.12646	0.82332	0.94477	0.01207	0.00534	3e-05	3e-05	0.01702	0.01695
CA-05	Lung	833807	199.6	167	185	152	0.1736	0.83838	0.95314	0.02011	0.0056	2e-05	6e-05	0.01355	0.01338
CA-07	NHL	5442991	153.8	147	164	133	0.45232	0.92498	0.96587	0.01593	0.00029	0	2e-05	0.01072	0.01087
CA-13	Prostate	12907564	170.7	163	172	151	0.16189	0.9323	0.98317	0.01185	0.00071	0	1e-05	0.01442	0.01438
CA-14	Prostate	6341660	202.6	168	190	152	0.16885	0.79569	0.94311	0.03323	0.00287	2e-05	4e-05	0.01485	0.01479
CA-17	Colorectal	4950888	200.7	171	190	156	0.13385	0.8284	0.9548	0.01506	0.00237	1e-05	1e-05	0.01687	0.01684
CA-19	NHL	16537513	223.2	174	206	160	0.10502	0.77059	0.92937	0.02066	0.00672	2e-05	2e-05	0.01434	0.01433
CA-28	Colorectal	5980482	184	166	180	151	0.17222	0.86083	0.96886	0.02765	0.00121	1e-05	3e-05	0.01416	0.0142
CA-30	NHL	4943322	224	172	199	156	0.13975	0.78166	0.92076	0.01367	0.01	6e-05	6e-05	0.01475	0.01478
CA-35	Colorectal	9931944	185.7	163	185	141	0.28491	0.79231	0.93906	0.04753	0.00107	0	6e-05	0.01265	0.01254
CA-46	NHL	4812799	230.3	173	198	160	0.09863	0.79594	0.92812	0.01127	0.0123	8e-05	0	0.01448	0.01456
CA-52	NHL	3969830	282.7	176	283	160	0.11014	0.71168	0.87001	0.02414	0.03624	0.00018	7e-05	0.0141	0.01389
CA-56	Lung	3815641	203.9	170	190	155	0.14135	0.8181	0.94702	0.01405	0.00368	2e-05	1e-05	0.01429	0.01429
CA-75	Colorectal	11897867	183.6	160	180	141	0.28966	0.81057	0.95564	0.04776	0.00133	0	5e-05	0.01073	0.0108
CA-79	Lung	5276051	189.9	168	182	155	0.13783	0.86933	0.96566	0.0117	0.00198	0	1e-05	0.01572	0.0159
CB-04	Pancreatic	10640582	165	158	169	143	0.26585	0.92123	0.97549	0.01908	0.00033	0	2e-05	0.0126	0.0126
CB-06	NHL	3475771	201.5	170	188	156	0.13035	0.82627	0.95262	0.01734	0.00298	1e-05	2e-05	0.01428	0.014
CB-09	Melanoma	4736977	213.5	171	194	157	0.12702	0.79417	0.93861	0.01886	0.00661	2e-05	3e-05	0.01442	0.01421
CB-18	Endometrial	5063856	180.1	166	178	153	0.14716	0.89565	0.9731	0.01501	0.00108	0	2e-05	0.01443	0.01463
CB-21	Prostate	3945649	219.2	175	203	160	0.09732	0.78041	0.93643	0.01336	0.005	2e-05	1e-05	0.01494	0.01504
CB-23	Brain	5778560	180.5	165	175	152	0.16429	0.89127	0.96699	0.01453	0.00218	1e-05	1e-05	0.01239	0.01252
CB-24	Breast	7094447	212.9	170	251	154	0.15263	0.7284	0.93696	0.042	0.00209	0	3e-05	0.01488	0.01473
CB-26	Brain	5072234	193.9	168	184	154	0.14813	0.86008	0.95996	0.01106	0.00329	2e-05	1e-05	0.0149	0.01483
CB-33	Ovarian	5741517	171.5	162	172	148	0.20193	0.91115	0.97335	0.01742	0.00076	0	3e-05	0.01361	0.01356
CB-34	AML	480096	367.2	175	308	159	0.11408	0.70816	0.82813	0.01572	0.07801	0.00083	0.00048	0.01219	0.01204
CB-35	AML	1325386	615.9	359	763	169	0.07736	0.3861	0.56078	0.01557	0.20678	0.00059	3e-05	0.00807	0.0079
CB-36	AML	3103011	580.7	198	628	165	0.07857	0.54003	0.65911	0.01169	0.1809	0.00107	0.00014	0.00983	0.00959
CB-37	AML	2621130	670.7	357	836	170	0.08864	0.39206	0.55612	0.01931	0.22759	0.0012	2e-05	0.00848	0.00827
CB-38	AML	3066452	932.8	523	1212	183	0.05831	0.30926	0.45135	0.01489	0.31848	0.00266	1e-05	0.00888	0.00895
CB-45	HL	1254424	235.5	172	199	157	0.13395	0.78341	0.91477	0.01233	0.01753	6e-05	3e-05	0.01414	0.01411
CB-46	Brain	6533236	196.8	169	185	156	0.12601	0.84775	0.95723	0.01527	0.00325	1e-05	3e-05	0.0145	0.01411
CB-48	Pancreatic	8207841	195.7	168	179	156	0.13085	0.89477	0.96401	0.01183	0.00556	0.00034	0.0001	0.01428	0.01448
CB-58	Lung	1287611	351.8	174	306	158	0.1239	0.71023	0.83596	0.01453	0.0673	0.00078	4e-05	0.01288	0.01301
CB-64	NHL	6942193	175.5	161	174	144	0.25231	0.8838	0.96884	0.0192	0.00118	1e-05	4e-05	0.01449	0.0146
CB-68	Ovarian	5961217	170.7	163	173	151	0.16525	0.93088	0.98282	0.01211	0.00043	0	1e-05	0.01369	0.01375
CB-70	Pancreatic	9895995	167.5	162	172	148	0.20135	0.93705	0.97989	0.01015	0.00051	0	2e-05	0.01379	0.01374
CB-74	Lung	1229743	179.6	160	177	141	0.28452	0.83993	0.94641	0.03177	0.00226	1e-05	3e-05	0.01319	0.01329
CC-03	Colorectal	5550524	204.6	172	191	160	0.08934	0.83306	0.95563	0.0112	0.0033	0	2e-05	0.01587	0.01594
D3	Healthy	2945421	237.2	176	212	161	0.10175	0.75796	0.93051	0.01772	0.00563	0.00075	5e-05	0.01493	0.01489
E2	Healthy	4299749	295.5	179	307	162	0.10722	0.70234	0.8798	0.01667	0.01917	0.002	7e-05	0.0138	0.01413
C10_unspun	Healthy	694583	484.3	173	201	159	0.11535	0.77612	0.90054	0.01347	0.0229	0.01272	7e-05	0.0123	0.01237
D3_unspun	Healthy	985389	495.5	178	259	162	0.09525	0.72563	0.89493	0.01738	0.01893	0.01339	0.00011	0.01397	0.01385
E2_unspun	Healthy	286487	795.6	182	347	163	0.10498	0.64993	0.81098	0.01668	0.05045	0.02437	0.00016	0.01203	0.01166

## Sheet: Table S4
id	cancer_type_short		Composite cell types summed	Gastrointestinal-Ep	Blood	Lymphocyte	Brain	Adnexa-Ep	Lung-Ep	Pancreas	Breast-Ep	Epithelial		Original cell types	Adipocytes	Endothelium	Heart-Cardio	Oligodend	Neuron	Liver-Hep	Pancreas-Duct	Pancreas-Acinar	Pancreas-Delta	Pancreas-Beta	Pancreas-Alpha	Kidney-Ep	Thyroid-Ep	Fallopian-Ep	Ovary+Endom-Ep	Eryth-prog	Blood-T	Blood-NK	Blood-Mono+Macro	Blood-Granul	Blood-B	Head-Neck-Ep	Lung-Ep-Bron	Prostate-Ep	Bladder-Ep	Breast-Luminal-Ep	Breast-Basal-Ep	Lung-Ep-Alveo	Gastric-Ep	Colon-Ep	Small-Int-Ep
A4	Healthy			1.394	65.583	10.433	5.141	3.13	3.238	10.856	0	12.68			0	0	2.528	0.825	4.316	3.211	3.691	0.38	0	0	6.785	0	0.714	3.13	0	19.147	7.283	0	10.186	25.817	3.15	0	0	0	4.204	0	0	3.238	0	1.394	0
A5	Healthy			5.141	55.312	11.104	2.901	4.152	8.765	11.54	3.014	28.444			0	0	1.801	0.428	2.473	0	3.067	3.561	0.337	0	4.575	2.928	3.732	1.585	2.567	12.904	4.058	7.046	10.663	20.641	0	0	8.765	0	0.712	0	3.014	0	1.109	4.032	0
B1	Healthy			7.393	49.41	9.299	1.856	3.378	4.517	9.185	0.988	21.942			0	14.114	1.93	0.923	0.933	1.561	4.315	0.907	0	2.425	1.538	0	1.615	3.113	0.265	7.766	0.149	5.254	18.184	14.161	3.896	0.412	3.597	3.245	0.394	0	0.988	0.92	4.663	2.222	0.508
B2	Healthy			2.154	48.14	6.405	7.597	6.455	5.668	8.434	1.796	33.423			0	0.674	0	7.597	0	1.732	0	0	0	1.516	6.918	6.561	3.856	0	6.455	13.615	0	5.029	3.639	24.481	1.376	0.404	0	6.529	0	0	1.796	5.668	0.491	1.165	0.498
B3	Healthy			3.911	49.021	9.351	0.272	2.411	2.376	7.259	5.214	18.087			0	11.208	4.136	0	0.272	10.018	1.823	0.602	2.852	1.006	0.976	3.111	0.087	0	2.411	6.76	1.142	6.744	12.959	19.951	1.465	0.977	0	0	0	2.343	2.871	2.376	1.87	0.627	1.414
B4	Healthy			1.238	63.122	8.073	1.615	1.333	0.779	4.154	1.387	6.482			0	19.491	2.209	1.58	0.035	2.927	2.462	0.949	0	0.743	0	0	1.702	0	1.333	17.74	0	6.28	9.372	27.937	1.793	0	0.169	0.043	0	1.387	0	0.61	0	1.238	0
B5	Healthy			3.451	55.654	2.998	3.693	6.244	0.883	4.299	4.209	20.314			0	14.864	0.556	3.693	0	0.621	0.532	1.492	2.139	0.136	0	0.269	1.612	5.085	1.159	9.831	0.322	2.106	17.993	24.832	0.57	0.347	0.124	0	3.299	0	4.209	0.759	1.887	0	1.564
B6	Healthy			2.726	44.975	7.509	11.397	6.298	0	9.129	0	18.863			0	5.577	0	2.337	9.06	10.059	0	3.829	0	3.359	1.941	4.048	0	0	6.298	4.679	0	0.714	8.421	24.366	6.795	0	0	2.523	3.268	0	0	0	1.985	0	0.741
B8	Healthy			5.958	42.541	9.249	4.992	5.521	6.234	9.468	0.377	25.85			0	7.707	5.532	3.466	1.526	3.908	0.897	2.803	0.483	1.485	3.8	1.638	3.13	0.969	4.552	5.299	0	4.299	8.718	19.275	4.95	0	5.923	2.992	0	0	0.377	0.311	2.775	3.183	0
C10	Healthy			4.516	42.356	13.805	4.512	3.483	7.669	8.093	5.377	28.111			2.086	7.071	4.436	3.765	0.747	3.336	0.884	4.547	0	2.662	0	2.464	1.007	1.742	1.741	7.101	0.883	6.449	4.364	17.086	6.473	0	4.765	0	3.595	4.272	1.105	2.904	0.703	0	3.813
C1	Healthy			8.641	47.928	10.136	4.069	3.781	0.78	7.647	0.8	20.003			0	11.798	4.025	2.84	1.229	4.527	2.142	0.795	0.848	2.337	1.525	0.686	1.442	1.895	1.886	1.996	2.903	5.794	12.108	23.688	1.439	0.654	0	0	3.219	0	0.8	0.78	4.626	2.214	1.801
C2	Healthy			2.109	49.437	9.27	2.268	8.307	1.262	9.801	4.391	22.283			7.087	6.317	2.807	1.332	0.936	0	1.53	1.247	2.52	2.428	2.076	0.326	2.862	8.307	0	8.85	3.15	4.949	0	31.317	1.171	0	0.819	1.173	1.853	1.8	2.591	0.443	0	0	2.109
C3	Healthy			3.518	58.215	14.316	1.07	2.903	0.651	10.782	0.385	11.146			0	11.686	1.629	1.07	0	5.472	2.873	2.335	5.574	0	0	0	0	0	2.903	3.231	0	14.316	14.421	26.247	0	0	0.651	0	3.689	0	0.385	0	0.813	0	2.705
C4	Healthy			4.802	51.163	8.4	3.036	4.078	1.774	6.105	4.972	23.951			0	7.381	4.069	2.354	0.682	4.295	0	4.349	1.443	0.22	0.093	0	2.506	4.078	0	7.981	0	5.828	10.534	24.248	2.572	2.826	1.774	0	2.993	2.498	2.474	0	1.637	2.435	0.73
C5	Healthy			1.465	46.672	8.33	6.246	6.992	0.571	9.018	4.994	18.749			0.163	9.697	6.723	4.842	1.404	2.732	0.591	0.346	4.016	1.447	2.618	1.246	0	6.992	0	12.071	0	8.33	11.175	15.096	0	0	0.138	1.346	2.135	0	4.994	0.433	0.1	0.193	1.172
C6	Healthy			9.006	46.335	4.646	4.194	4.789	1.61	4.347	3.589	23.715			0	13.895	5.016	1.492	2.702	2.498	1.083	1.318	0	1.136	0.81	0	0	0.768	4.021	11.314	2.799	1.016	6.396	23.979	0.831	0	0	1.154	3.567	1.225	2.364	1.61	2.074	5.76	1.172
C7	Healthy			0.32	39.933	11.748	2.65	4.191	3.266	15.184	10.693	29.178			0	3.454	0	0.076	2.574	9.602	0	8.902	0	1.245	5.037	9.979	0.729	4.191	0	9.24	0	11.748	0	18.945	0	0	3.266	0	0	7.599	3.094	0	0.32	0	0
C8	Healthy			6.488	50.859	5.294	4.345	0.922	2.809	8.593	3.712	19.844			4.889	3.785	4.01	3.481	0.864	3.677	0.814	2.779	0.634	1.822	2.544	0	3.338	0	0.922	6.356	0	3.972	21.311	17.898	1.322	0	0	0	2.575	1.786	1.926	2.809	3.138	1.926	1.424
C9	Healthy			6.86	51.573	2.158	0.227	8.313	0.836	7.738	1.459	21.266			0	13.986	3.253	0	0.227	1.956	1.912	3.412	0	2.331	0.083	0	2.683	2.239	6.074	9.571	0	2.158	15.565	24.279	0	0.797	0	0.07	0.248	0	1.459	0.836	0.809	3.234	2.817
CA-05	Lung			11.341	51.376	12.771	0	2.544	2.193	8.841	6.847	34.162			0	0.217	2.216	0	0	3.189	0.303	0.134	0	7.773	0.631	0	0.374	2.544	0	0.071	6.616	5.801	14.992	23.542	0.354	3.881	0	0	6.982	0	6.847	2.193	8.117	3.224	0
CA-07	NHL			11.502	49.006	26.474	1.726	2.116	4.665	11.496	3.394	32.425			0	0.931	2.769	1.363	0.363	1.648	2.179	4.026	0.784	2.411	2.096	4.546	1.9	0	2.116	5.722	5.787	0.117	16.074	0.736	20.57	1.43	3.144	2.558	0.314	0	3.394	1.521	4.769	2.205	4.528
CA-13	Prostate			2.365	57.317	7.508	5.019	2.569	2.235	7.034	1.675	16.661			0	7.972	2.975	2.16	2.859	3.018	1.636	1.96	1.641	1.797	0	1.827	1.487	0	2.569	4.764	2.545	0.992	9.982	35.063	3.971	1.142	0	2.987	0.374	0	1.675	2.235	0.716	1.649	0
CA-14	Prostate			10.141	24.099	7.42	1.466	3.862	2.81	13.775	9.495	48.077			0	4.588	2.469	1.466	0	5.527	0.415	2.61	4.533	1.831	4.386	3.69	0.607	1.672	2.19	5.632	1.049	4.014	0	11.047	2.357	1.41	1.013	16.062	0	9.495	0	1.797	4.779	5.362	0
CA-17	Colorectal			12.55	48.434	4.539	4.607	0.902	0.251	13.924	2.389	25.304			1.159	0	1.413	1.962	2.645	5.16	4.323	4.363	1.202	4.036	0	2.225	3.715	0	0.902	6.545	4.045	0	0	37.35	0.494	2.366	0.251	0	0.906	0.035	2.354	0	3.988	0	8.562
CA-19	NHL			7.348	36.017	19.533	5.828	4.301	4.74	14.028	3.315	32.714			1.405	4.896	2.182	2.585	3.243	2.929	3.261	3.915	1.914	3.257	1.681	4.173	2.869	3.131	1.17	5.639	5.145	1.911	7.784	3.061	12.477	2.422	2.256	0.952	2.594	1.466	1.849	2.484	2.138	1.372	3.838
CA-28	Colorectal			13.581	27.896	8.177	4.046	3.931	4.471	19.514	4.21	38.492			4.498	0	2.187	1.518	2.528	3.364	4.746	2.881	7.042	0	4.845	4.778	1.694	3.851	0.08	3.062	3.314	4.473	1.202	15.455	0.39	0.53	1.96	0	5.297	1.164	3.046	2.511	3.221	6.527	3.833
CA-30	NHL			7.81	52.161	9.537	2.465	3.548	0.567	6.746	0.748	17.079			0	12.389	3.128	0	2.465	6.032	0	0.836	0	4.007	1.903	0	0.894	1.156	2.392	11.937	2.864	3.978	9.572	21.115	2.695	3.512	0	0	0	0	0.748	0.567	1.33	1.194	5.286
CA-35	Colorectal			16.47	24.803	3.945	4.822	5.52	2.509	14.854	3.884	44.143			0	6.487	1.39	2.602	2.22	3.502	4.661	2.803	1.708	2.632	3.05	2.761	2.589	1.798	3.722	7.174	2.21	0.459	3.277	10.407	1.276	1.443	1.03	4.016	4.951	1.017	2.867	1.479	4.708	4.386	7.376
CA-46	NHL			5.453	56.135	39.21	1.223	0.494	6.038	12.061	1.774	23.095			5.206	0.131	1.55	1.223	0	0.599	0.891	4.213	3.693	0	3.264	3.122	2.013	0.494	0	5.024	8.662	1.51	8.376	3.525	29.038	1.655	1.961	0	2.546	0	1.774	4.077	2.619	2.081	0.753
CA-52	NHL			6.895	52.115	11.34	1.87	3.724	2.072	6.855	4.641	29.545			3.128	2.887	2.018	1.87	0	1.583	1.042	1.993	0.602	0.787	2.431	1.96	1.5	3.724	0	5.104	0	3.065	6.131	29.54	8.275	5.185	0.794	3.568	0	3.821	0.82	1.278	3.792	1.057	2.046
CA-56	Lung			3.526	55.683	6.25	3.45	0.757	2.086	6.186	1.573	16.026			0	2.869	5.994	3.45	0	9.791	0	0	0	4.716	1.47	2.823	2.512	0.184	0.573	9.094	0	3.162	14.54	25.799	3.088	0.858	0.286	0	1.891	1.183	0.39	1.8	0.222	0	3.304
CA-75	Colorectal			19.391	23.326	3.877	3.342	6.655	5.47	11.08	7.487	51.947			3.549	0	1.92	2.129	1.213	4.834	3.181	2.718	1.272	2.088	1.821	2.165	2.66	4.378	2.277	6.609	3.477	0.067	5.907	6.933	0.333	1.518	0	0.987	5.614	5.026	2.461	5.47	12.957	1.252	5.182
CA-79	Lung			9.68	52.563	6.72	2.437	4.412	4.674	6.948	1.052	30.941			0	2.678	1.507	2.437	0	2.927	3.199	0.032	2.088	1.138	0.491	0.114	2.895	4.412	0	6.904	0.07	3.366	9.92	29.019	3.284	0	2.567	4.283	3.831	0	1.052	2.107	2.855	4.699	2.126
CB-04	Pancreatic			3.801	49.909	6.183	0.762	0	0.034	10.39	2.071	15.608			0	10.908	1.638	0	0.762	10.782	1.996	3.066	2.209	1.231	1.888	3.123	0.929	0	0	5.65	0	1.748	11.687	26.389	4.435	1.882	0	0.878	2.89	1.467	0.604	0.034	2.433	1.204	0.164
CB-06	NHL			2.942	50.035	25.763	7.659	4.436	0.649	11.378	4.01	24.391			1.729	0	1.876	3.319	4.34	2.932	2.775	3.504	2.358	2.741	0	0.938	4.522	4.425	0.011	6.851	3.813	2.667	10.633	6.788	19.283	3.363	0.649	0	3.531	0	4.01	0	1.953	0	0.989
CB-09	Melanoma			5.891	37.767	8.136	6.226	6.282	2.143	6.058	5.959	24.11			0	17.403	3.511	0.794	5.432	4.925	2.392	1.483	0.692	1.491	0	1.651	1.183	2.373	3.909	5.073	0	7.549	11.818	12.74	0.587	0	0	0	1.001	3.034	2.925	2.143	3.685	0	2.206
CB-18	Endometrial			1.196	56.427	8.119	2.244	2.469	1.646	7.719	0	18.758			0	11.198	1.943	0.836	1.408	1.709	2.085	1.336	0	4.298	0	3.257	1.315	2.066	0.403	8.302	0	6.899	11.49	28.516	1.22	3.167	1.646	0	5.708	0	0	0	0	0	1.196
CB-21	Prostate			7.532	46.415	7.695	8.778	2.444	5.028	4.682	3.409	26.218			2.878	6.31	0.902	4.102	4.676	3.817	1.196	2.278	0	1.208	0	0	0	0.838	1.606	5.987	3.115	2.834	6.83	25.903	1.746	4.842	2.662	2.963	0	1.681	1.728	2.366	1.844	5.163	0.525
CB-23	Brain			3.203	54.308	3.549	3.571	3.079	0	9.549	1.595	17.941			0.481	10.201	3.218	0.942	2.629	0.73	0.687	2.897	2.249	2.74	0.976	3.69	2.768	3.079	0	5.501	3.165	0.384	0.342	44.916	0	0.667	0	1.083	1.856	1.595	0	0	3.203	0	0
CB-24	Breast			5.84	22.836	7.792	8.336	3.757	6.129	7.531	21.013	52.537			4.197	0.105	2.093	3.356	4.98	2.365	2.918	1.687	0	0.392	2.534	4.109	3.788	0	3.757	4.166	1.758	2.82	2.65	8.228	3.214	4.463	2.08	1.068	2.37	20.477	0.536	4.049	3.182	2.432	0.226
CB-26	Brain			8.443	64.945	7.666	4.406	3.247	0	7.201	3.206	18.418			1.354	0	0.768	3.566	0.84	2.909	2.076	1.087	0.192	3.846	0	2.343	0.908	3.247	0	6.866	0	6.017	21.034	29.379	1.649	0	0	0.271	0	1.301	1.905	0	0.7	3.95	3.793
CB-33	Ovarian			0.954	34.714	4.378	5.056	4.487	6.1	10.37	3.5	25.424			2.517	16.929	4.99	3.235	1.821	0	3.835	1.795	1.157	1.669	1.914	2.346	2.61	1.907	2.58	6.44	1.557	2.821	6.124	17.772	0	0	2.691	0	5.427	2.357	1.143	3.409	0	0.08	0.874
CB-34	AML			4.294	58.903	3.752	0	0	6.623	12.569	0.83	17.957			0	0	1.602	0	0	8.969	0	2.658	4.438	0	5.473	0	0.674	0	0	5.897	0	1.068	5.751	43.503	2.684	1.676	6.623	3.407	0.453	0	0.83	0	2.813	0	1.481
CB-35	AML			3.547	66.717	9.906	1.723	3.14	2.349	7.332	0.722	22.952			0	0	0.369	1.723	0	0.906	1.523	1.102	0	1.277	3.43	0	1.538	1.997	1.143	1.606	0	6.562	8.19	47.015	3.344	2.294	0	4.684	4.678	0	0.722	2.349	2.239	1.308	0
CB-36	AML			5.027	62.325	18.758	4.532	2.75	1.481	6.416	0	20.82			0	0.708	1.996	0.839	3.693	3.203	0.801	0.88	3.098	0	1.637	4.766	2.207	2.75	0	1.945	9.423	1.276	14.708	26.914	8.059	2.251	0.367	0.982	1.356	0	0	1.114	0.667	1.914	2.446
CB-37	AML			3.405	67.569	18.275	4.312	0.995	0.659	6.928	0	15.427			0	1.982	1.675	2.483	1.829	2.108	1.007	1.319	0	2.645	1.957	0.977	2.28	0.706	0.289	2.901	11.363	6.067	4.272	42.121	0.845	2.139	0.659	2.975	1.997	0	0	0	2.139	0.081	1.185
CB-38	AML			4.964	74.823	4.462	2.632	0.539	1.68	3.52	3.557	14.753			0	0	1.463	2.488	0.144	2.809	1.947	1.18	0	0.203	0.19	1.321	0.148	0	0.539	1.66	0	1.58	6.496	62.205	2.882	0	1.68	2.127	0.417	0.917	2.64	0	1.294	2.08	1.59
CB-45	HL			1.299	61.275	10.929	3.311	2.649	3.863	5.107	1.564	10.399			0	11.039	0	3.311	0	8.868	1.996	0	1.838	1.273	0	0	0.207	2.649	0	12.867	7.083	1.357	5.744	31.735	2.489	0	3.863	0	0.817	1.495	0.069	0	1.299	0	0
CB-46	Brain			9.088	54.124	8.947	3.143	0.638	3.789	5.358	3.206	27.755			2.974	0	1.969	2.358	0.785	4.674	0.339	2.121	0	2.898	0	1.175	4.52	0.638	0	3.744	0	5.319	4.973	36.46	3.628	1.732	2.289	0	3.607	0	3.206	1.5	5.047	2.491	1.55
CB-48	Pancreatic			5.446	45.173	7.429	3.266	5.023	1.403	10.42	6.394	26.79			0	10.089	0.258	3.166	0.1	4.004	2.267	2.311	2.038	1.299	2.505	0.722	3.679	3.421	1.602	3.39	2.151	3.863	10.738	23.616	1.415	0.142	1.207	1.902	2.079	4.156	2.238	0.196	2.571	0.889	1.986
CB-58	Lung			0	69.888	11.381	3.29	4.168	4.489	8.399	0	16.282			0	0	0	3.29	0	2.141	2.265	1.387	0	4.747	0	0	0.531	1.571	2.597	7.202	11.381	0	29.455	21.85	0	0.639	2.34	0	6.455	0	0	2.149	0	0	0
CB-64	NHL			6.552	49.837	24.904	2.239	4.015	4.684	8.578	2.417	31.421			0	3.834	2.025	1.647	0.592	2.065	3.38	2.126	0	0.118	2.954	2.252	2.662	4.015	0	4.584	4.503	0.354	12.286	8.063	20.047	0.842	1.994	5.47	2.527	1.931	0.486	2.69	3.249	0.961	2.342
CB-68	Ovarian			5.665	58.896	8.397	4.036	5.128	6.083	14.367	1.547	20.852			0	0	1.024	3.585	0.451	0.826	3.881	3.563	3.47	3.453	0	0.261	0.716	3.774	1.354	9.132	0	6.277	15.066	26.301	2.12	1.452	1.86	0	0	0	1.547	4.223	2.584	2.461	0.62
CB-70	Pancreatic			7.229	45.119	15.951	1.898	2.617	1.755	7.095	1.508	23.544			8.687	1.389	1.943	0.55	1.348	10.325	0	0.26	2.393	4.069	0.373	3.743	0.886	2.617	0	6.857	4.084	7.124	0	22.311	4.743	2.967	0	0.708	2.131	0	1.508	1.755	2.73	1.241	3.258
CB-74	Lung			0	29.754	0.871	8.218	5.381	16.706	7.08	15.974	47.514			0	0	4.009	0	8.218	3.426	0	0	7.08	0	0	0	0	0	5.381	12.446	0.871	0	3.414	13.023	0	0	10.966	9.453	0	12.475	3.499	5.74	0	0	0
CC-03	Colorectal			6.366	55.253	7.222	6.498	1.682	3.248	7.426	0.739	18.04			1.175	5.05	5.407	2.951	3.547	1.15	0.425	0.992	0	2.899	3.11	1.55	2.149	1.682	0	5.4	4.785	0	0	42.631	2.437	2.306	1.342	0	0	0	0.739	1.906	2.978	0.269	3.119
D3	Healthy			8.988	34.69	4.503	8.053	0.94	2.002	9.368	4.107	25.409			0	13.168	4.177	3.407	4.646	5.136	3.713	2.338	0.549	0	2.768	4.18	0	0.94	0	9.95	0	3.579	6.418	13.819	0.924	3.333	1.407	1.822	0.037	2.22	1.887	0.595	3.578	2.951	2.459
E2	Healthy			2.17	48.277	9.483	3.518	0	2.09	9.265	0.859	16.833			11.61	0.923	5.936	3.518	0	3.638	0.776	1.464	0	4.219	2.806	4.137	1.46	0	0	8.381	3.866	5.501	6.453	23.96	0.116	1.693	0.776	0.748	3.676	0.257	0.602	1.314	0.437	0	1.733
C10_unspun	Healthy			5.752	66.057	18.426	4.271	3.997	4.768	1.663	0.824	26.688			0	0	0	4.271	0	1.319	0	1.663	0	0	0	0.543	0	3.522	0.475	9.392	0	15.11	8.571	29.668	3.316	0	0	7.391	3.413	0	0.824	4.768	4.549	1.203	0
D3_unspun	Healthy			1.353	61.035	11.304	0.751	6.369	2.891	1.687	0.341	16.64			4.099	3.697	7.699	0	0.751	4.393	0	0.026	0	1.661	0	0	0	1.256	5.113	8.995	0	4.896	2.581	38.155	6.408	0	2.891	0.976	4.71	0	0.341	0	0	0.154	1.199
E2_unspun	Healthy			0	41.935	5.322	4.007	7.714	0	4.606	0	27.345			0	7.456	14.653	4.007	0	0	0	3.974	0	0	0.632	0	0	2.864	4.85	3.712	0	0	2.764	30.137	5.322	0	0	19.631	0	0	0	0	0	0	0

## Sheet: Table S5
id	barcode	flowcell_type	full_sample	submitted_TS_tape_type	submitted_TS_DNA_percent	library_DNA_bp_length	cfDNA_plasma_ng_ml	Location	Grade	Source site	num_frags_total	frac_dna_75_145	frac_dna_gt900	frac_dna_101_145	frac_dna_ratio_075_145_div_075_200	PC1	ichorCNA Tumor Fraction (all frags)	ichorCNA Ploidy (all frags)	ichorCNA Tumor Fraction (75-145bp and 245-295bp only)	ichorCNA Ploidy (75-145bp and 245-295bp only)	ichorCNA Tumor Fraction (75-200 bp frags only)	ichorCNA Ploidy (75-200 bp frags only)	ichorCNA Tumor Fraction (900-4300bp only)	ichorCNA Ploidy (900-4300bp only)
ONCO-107-MGMT-NET_merge	38	R10.4.1	ONCO-107-MGMT-NET_8500_21_38-38	cf	41.34	244	6.6	duodeno_pancreatic	atypical	Home hospital	3973258	0.098029	0.100278	0.0935241	0.17387	-2.74243	0.1548	2.387	0.3249	1.382	0.08193	1.73	0.03939	1.83
ONCO-108-MGMT-NET_merge	39	R10.4.1	ONCO-108-MGMT-NET_8500_21_39-39	cf	61.29	285	6.3	duodeno_pancreatic	atypical	Home hospital	2881439	0.0848842	0.0897147	0.0813599	0.15321	-1.58969	0.06141	2.346	0.2628	2.368	0.07515	2.334	0.08587	1.952
ONCO-109-MGMT-NET_merge	7	R10.4.1	ONCO-109-MGMT-NET_8500_19_07-07	cf	63.04	282	11.85	duodeno_pancreatic	atypical	Home hospital	3006784	0.0650918	0.122537	0.0631617	0.13434	1.72232	0.01931	1.413	0.02959	1.524	0.02042	1.289	0.02018	2.104
ONCO-117-MGMT-NET_merge	62	R10.4.1	ONCO-117-MGMT-NET_8500_17_62-62	cf	62.03	281	48	unknown	atypical	external hospital	4954972	0.0870322	0.168129	0.0825735	0.1607	0.171776	0.1274	1.713	0.1891	1.736	0.134	1.697	0	4.019
ONCO-120-MGMT-NET_merge	8	R10.4.1	ONCO-120-MGMT-NET_8500_19_08-08	cf	20.2	215	29.25	duodeno_pancreatic	atypical	Home hospital	4047108	0.161819	0.113832	0.15665	0.28755	-4.60547	0.4986	1.455	0.7423	1.462	0.5269	1.454	0.0009826	3.967
ONCO-122-MGMT-NET_merge	63	R10.4.1	ONCO-122-MGMT-NET_8500_17_63-63	cf	24.41	339	47.7	duodeno_pancreatic	atypical	external hospital	961718	0.0170237	0.427941	0.0162266	0.08428	20.5903	0.02842	1.769	0	3.999	0.02641	1.729	0.0165	1.935
ONCO-123-MGMT-NET_merge	9	R10.4.1	ONCO-123-MGMT-NET_8500_19_09-09	cf	44.77	262	14.1	duodeno_pancreatic	atypical	external hospital	1901888	0.0578977	0.151787	0.0562585	0.11683	2.64429	0.01261	1.556	0.02983	1.659	0.01295	1.467	0	2.539
ONCO-132-MGMT-NET_merge	40	R10.4.1	ONCO-132-MGMT-NET_8500_21_40-40	cf	80.28	255	8.7	duodeno_pancreatic	atypical	Home hospital	2472793	0.112637	0.0277562	0.109286	0.15767	-8.72026	0.02037	1.595	0.03433	1.625	0.01984	1.543	0	4
ONCO-135-MGMT-NET_merge	28	R10.4.1	ONCO-135-MGMT-NET_8500_20_28-28	genomic	67.28	2190	4.95	duodeno_pancreatic	atypical	Home hospital	4987444	0.120772	0.0751424	0.115485	0.19295	-5.4774	0.1691	1.468	0.2961	1.476	0.1682	1.461	0.04563	1.956
ONCO-144-MGMT-NET_merge	65	R10.4.1	ONCO-144-MGMT-NET_8500_17_65-65	cf	43.97	300	80.55	thoracic	atypical	external hospital	3890980	0.0586501	0.263697	0.0569737	0.14522	8.90818	0.2388	1.972	0.4541	1.998	0.2606	1.938	0.02802	1.783
ONCO-145-MGMT-NET_merge	29	R10.4.1	onco-145-MGMT-NET_8500_20_29-29	genomic	75.56	2232	7.605	duodeno_pancreatic	atypical	Home hospital	4352029	0.104145	0.047911	0.10066	0.14473	-6.22613	0.01739	1.433	0.0439	1.893	0.01616	1.378	0	3.93
ONCO-148-MGMT-NET_merge	72	R10.4.1	ONCO-148-MGMT-NET_8500_18_72-72	cf	56.77	280	24.75	duodeno_pancreatic	atypical	external hospital	6885830	0.0966949	0.157153	0.0932711	0.176	-0.366393	0.2349	1.839	0.3417	1.841	0.2419	1.839	0.02124	1.957
ONCO-149-MGMT-NET_merge	66	R10.4.1	ONCO-149-MGMT-NET_8500_17_66-66	cf	16.68	346	73.32	duodeno_pancreatic	atypical	external hospital	1091862	0.0205493	0.467697	0.0185646	0.126	21.4776	0.03011	1.746	0.0232	1.786	0.02435	1.735	0.01348	2.207
ONCO-152-MGMT-NET_merge	11	R10.4.1	ONCO-152-MGMT-NET_8500_19_11-11	cf	31.49	303	38.85	thoracic	typical	external hospital	3287605	0.0579072	0.322662	0.0555796	0.17484	12.4577	0.09687	1.874	0.2527	1.929	0.1167	1.875	0.02108	1.863
ONCO-154-MGMT-NET_merge	12	R10.4.1	ONCO-154-MGMT-NET_8500_19_12-12	cf	56.75	263	17.55	duodeno_pancreatic	not determined	external hospital	5327021	0.0915826	0.154907	0.0889901	0.16159	1.2677	0.1313	2.037	0.2031	2.051	0.13	2.035	0.03075	1.884
ONCO-155-MGMT-NET_merge	13	R10.4.1	ONCO-155-MGMT-NET_8500_19_13-13	cf	32.17	327	52.8	thoracic	not determined	external hospital	1151389	0.0294952	0.309912	0.0271016	0.11052	14.7331	0.01306	1.735	0.02636	1.725	0.02579	1.8	0.02282	2.012
ONCO-156-MGMT-NET_merge	67	R10.4.1	ONCO-156-MGMT-NET_8500_17_67-67	cf	97.22	218	81.2	duodeno_pancreatic	not determined	Home hospital	15467633	0.371956	0.0045704	0.351752	0.42603	-23.38	0.4026	1.515	0.4335	1.506	0.407	1.51	0.1677	1.845
ONCO-157-MGMT-NET_merge	68	R10.4.1	ONCO-157-MGMT-NET_8500_17_68-68	cf	31.6	321	33.75	duodeno_pancreatic	atypical	external hospital	1702066	0.0302587	0.341295	0.0289704	0.1076	15.6532	0.007992	1.842	0.02778	1.749	0.01256	1.738	0.01541	1.965
ONCO-158-MGMT-NET_merge	14	R10.4.1	ONCO-158-MGMT-NET_8500_19_14-14	cf	69.57	248	26.7	thoracic	typical	external hospital	2396704	0.0731626	0.122007	0.0707102	0.11663	-1.08281	0.01028	1.633	0.03189	1.86	0.01352	1.733	0.05663	2.017
ONCO-159-MGMT-NET_merge	42	R10.4.1	ONCO-159-MGMT-NET_8500_21_42-42	cf	34.63	226	10.05	duodeno_pancreatic	typical	external hospital	2058045	0.0778933	0.197128	0.0750955	0.17079	3.84939	0.01449	1.839	0.03752	1.845	0.01618	1.76	0.01701	1.897
ONCO-160-MGMT-NET_merge	15	R10.4.1	ONCO-160-MGMT-NET_8500_19_15-15	cf	22.11	297	24.3	duodeno_pancreatic	atypical	external hospital	1543774	0.0330545	0.390209	0.0316062	0.12578	17.7051	0.01404	1.769	0.02384	1.789	0.01125	1.664	0.01028	2.23
ONCO-161-MGMT-NET_merge	16	R10.4.1	ONCO-161-MGMT-NET_8500_19_16-16	cf	65.87	269	10.155	thoracic	typical	Home hospital	1945274	0.0823143	0.0630085	0.0792051	0.15068	-3.39205	0.01415	1.502	0.03021	1.721	0.01435	1.464	0	3.982
ONCO-163-MGMT-NET_merge	69	R10.4.1	ONCO-163-MGMT-NET_8500_17_69-69	cf	52.1	258	72.15	duodeno_pancreatic	atypical	external hospital	4395719	0.0952182	0.212207	0.0917062	0.17348	3.41346	0.01343	1.355	0.04938	1.973	0.01541	1.258	0.02291	2.176
ONCO-166-MGMT-NET_merge	70	R10.4.1	ONCO-166-MGMT-NET_8500_17_70-70	cf	91.63	252	309	unknown	not determined	external hospital	9951218	0.106103	0.0125798	0.103453	0.13314	-8.08609	0.05318	1.7	0.09338	1.692	0.05158	1.853	0	4
ONCO-167-MGMT-NET_merge	17	R10.4.1	ONCO-167-MGMT-NET_8500_19_17-17	cf	50.18	273	18.2	unknown	atypical	external hospital	1524282	0.0582333	0.216202	0.0567587	0.1365	6.44297	0.02431	1.302	0.03704	1.506	0.0207	1.412	0	3.872
ONCO-168-MGMT-NET_merge	18	R10.4.1	ONCO-168-MGMT-NET_8500_19_18-18	cf	16.01	281	39.15	duodeno_pancreatic	atypical	external hospital	1492986	0.0313448	0.386079	0.0299387	0.12406	17.1491	0.01998	1.678	0.03326	1.609	0.01046	1.651	0.009672	2.594
ONCO-170-MGMT-NET_merge	73	R10.4.1	ONCO-170-MGMT-NET_8500_18_73-73	cf	43.02	281	99.9	thoracic	atypical	external hospital	6118550	0.0692045	0.105572	0.0668316	0.12746	-0.718001	0.6011	1.996	0.6427	2.003	0.6107	1.993	0.03848	1.748
ONCO-172-MGMT-NET_merge	74	R10.4.1	ONCO-172-MGMT-NET_8500_18_74-74	cf	29.19	292	53.1	thoracic	atypical	external hospital	7248690	0.0718909	0.300685	0.0691403	0.19724	9.75343	0.3269	1.98	0.5099	1.995	0.3727	1.967	0.01184	2.374
ONCO-174-MGMT-NET_merge	44	R10.4.1	ONCO-174-MGMT-NET_8500_21_44-44	cf	41.04	231	15.3	thoracic	atypical	external hospital	3399531	0.0811017	0.14173	0.0781442	0.15558	-0.301227	0.01492	1.594	0.0233	1.768	0.01938	1.81	0.03692	1.956
ONCO-176-MGMT-NET_merge	76	R10.4.1	ONCO-176-MGMT-NET_8500_18_76-76	genomic	96.72	2074	67.8	thoracic	atypical	external hospital	11388726	0.272453	0.0268761	0.261752	0.35207	-14.714	0.3494	1.383	0.4128	1.413	0.3517	1.375	0.08665	1.723
ONCO-178-MGMT-NET_merge	77	R10.4.1	ONCO-178-MGMT-NET_8500_18_77-77	genomic	75.82	9883	25.95	thoracic	typical	external hospital	1860826	0.0292808	0.381189	0.0278557	0.11264	16.6006	0.01276	1.635	0.02982	1.678	0.01465	1.639	0.01332	2.25
ONCO-179-MGMT-NET_merge	78	R10.4.1	ONCO-179-MGMT-NET_8500_18_78-78	genomic	48.09	4395	47.85	duodeno_pancreatic	typical	external hospital	15108938	0.281248	0.0352213	0.264647	0.33571	-17.2744	0.4195	1.548	0.4615	2.275	0.4321	1.55	0	4.002
ONCO-180-MGMT-NET_merge	79	R10.4.1	ONCO-180-MGMT-NET_8500_18_79-79	genomic	65.89	3345	35	unknown	not determined	external hospital	5410451	0.0958124	0.163526	0.0928791	0.16852	1.83913	0.1009	2.277	0.1611	2.291	0.1036	2.291	0.03194	1.791
ONCO-181-MGMT-NET_merge	80	R10.4.1	ONCO-181-MGMT-NET_8500_18_80-80	genomic	39.1	3355	82.05	thoracic	atypical	external hospital	4043414	0.101609	0.0443195	0.0980839	0.1215	-8.34535	0.06772	2.12	0.08088	2.149	0.03337	1.234	0	3.962
ONCO-182-MGMT-NET_merge	19	R10.4.1	ONCO-182-MGMT-NET_8500_19_19-19	genomic	77.83	6044	69.15	duodeno_pancreatic	not determined	external hospital	4474913	0.0862495	0.306642	0.0812018	0.22823	8.56395	0.1558	1.878	0.2898	1.908	0.1842	1.892	0.02498	2.009
ONCO-183-MGMT-NET_merge	81	R10.4.1	ONCO-183-MGMT-NET_8500_18_81-81	genomic	76.52	7449	42.3	duodeno_pancreatic	atypical	external hospital	5136022	0.051514	0.34835	0.0480775	0.17205	12.2615	0.01553	1.462	0.02029	1.666	0.01332	1.345	0.01837	1.985
ONCO-185-MGMT-NET_merge	82	R10.4.1	ONCO-185-MGMT-NET_8500_18_82-82	genomic	40.93	1776	46.8	duodeno_pancreatic	atypical	Home hospital	6214509	0.163127	0.015783	0.154947	0.20072	-12.8885	0.123	1.497	0.2518	1.473	0.1209	1.49	0	3.999
ONCO-186-MGMT-NET_merge	83	R10.4.1	ONCO-186-MGMT-NET_8500_18_83-83	genomic	72.33	3660	50.4	duodeno_pancreatic	atypical	external hospital	2660046	0.0455747	0.301468	0.0438531	0.12161	11.3759	0.009554	1.916	0.02704	1.489	0.01396	1.742	0	2.607
ONCO-187-MGMT-NET_merge	45	R10.4.1	ONCO-187-MGMT-NET_8500_21_45-45	genomic	53.18	3612	5.76	duodeno_pancreatic	typical	Home hospital	2038657	0.111166	0.0624801	0.1073	0.18666	-4.16718	0.2581	2.414	0.617	2.42	0.2811	2.41	0.002503	4.025
ONCO-188-MGMT-NET_merge	84	R10.4.1	ONCO-188-MGMT-NET_8500_18_84-84	genomic	74.23	3175	301.5	thoracic	atypical	external hospital	1483521	0.0240118	0.375135	0.0232295	0.11298	19.3895	0.04971	1.997	0.2144	1.986	0.08811	1.957	0.02403	1.635
ONCO-189-MGMT-NET_merge	71	R10.4.1	ONCO-189-MGMT-NET_8500_17_71-71	genomic	36.12	1524	709.5	thoracic	typical	external hospital	24977964	0.349815	0.0025656	0.340009	0.41723	-17.5206	0.6175	1.537	0.6263	1.535	0.6161	1.538	0.2414	1.512
ONCO-194-MGMT-NET_merge	46	R10.4.1	ONCO-194-MGMT-NET_8500_21_46-46	genomic	44.48	3301	22.8	duodeno_pancreatic	not determined	Home hospital	7962490	0.210709	0.0254117	0.204053	0.26507	-10.2761	0.2448	1.703	0.8442	2.353	0.2592	1.692	0	3.999
ONCO-196-MGMT-NET_merge	20	R10.4.1	ONCO-196-MGMT-NET_8500_19_20-20	cf	68.31	3425	14.49	unknown	atypical	external hospital	1859109	0.0585658	0.230755	0.0565898	0.14651	7.87791	0.01516	1.513	0.03214	1.826	0.01472	1.536	0.02058	2.074
ONCO-197MGMT-NET_8500_19_21_merge	21	R10.4.1	ONCO-197-MGMT-NET_8500_19_21-21	genomic	65.79	7090	9.735			external hospital	4008148	0.106028	0.170483	0.101737	0.22559	0.867572	0.4475	1.992	0.6383	2.002	0.47	1.984	0.01628	2.155
ONCO-198-MGMT-NET_merge	47	R10.4.1	ONCO-198-MGMT-NET_8500_21_47-47	genomic	58.33	2232	26.25	thoracic	typical	external hospital	3261467	0.175629	0.063491	0.168626	0.26527	-10.7706	0.3106	1.999	0.3679	2.006	0.3059	1.99	0.07003	1.795
ONCO-200-MGMT-NET_merge	48	R10.4.1	ONCO-200-MGMT-NET_8500_21_48-48	genomic	58.38	2601	16.5	duodeno_pancreatic	not determined	Home hospital	5358089	0.0931434	0.0616021	0.0887746	0.14896	-5.445	0.1513	2.488	0.347	2.495	0.1409	2.487	0.04228	1.788
ONCO-201-MGMT-NET_merge	22	R10.4.1	ONCO-201-MGMT-NET_8500_19_22-22	genomic	57.13	3762	97	duodeno_pancreatic	atypical	external hospital	4080423	0.138383	0.0732008	0.131565	0.21768	-8.6301	0.5181	1.567	0.5476	1.566	0.5296	1.57	0.04566	1.745
ONCO-203-MGMT-NET_merge	85	R10.4.1	ONCO-203-MGMT-NET_8500_18_85-85	genomic	79.41	8273	352.5	thoracic	typical	external hospital	1166773	0.0192464	0.384653	0.0186253	0.09532	18.8545	0.01845	1.798	0.02731	1.638	0.01996	1.816	0.014	1.96
ONCO-204-MGMT-NET_merge	86	R10.4.1	ONCO-204-MGMT-NET_8500_18_86-86	genomic	74.33	6020	30.75	unknown	typical	external hospital	3618710	0.0854891	0.297117	0.0818562	0.22096	9.17155	0.1693	1.591	0.2663	1.55	0.1687	1.544	0.01715	2.071
ONCO-205-MGMT-NET_merge	87	R10.4.1	ONCO-205-MGMT-NET_8500_18_87-87	genomic	75.02	5358	18.15	thoracic	not determined	external hospital	2278107	0.0493839	0.30836	0.0478796	0.13677	12.0447	0.05656	1.876	0.1351	1.885	0.07133	1.87	0	3.369
ONCO-206-MGMT-NET_merge	49	R10.4.1	ONCO-206-MGMT-NET_8500_21_49-49	genomic	62.73	2462	6.6	unknown	atypical	Home hospital	1977477	0.126134	0.0421049	0.121977	0.22223	-7.82813	0.4345	2.019	0.5461	2.016	0.43	1.999	0.2553	1.885
ONCO-207-MGMT-NET_merge	23	R10.4.1	ONCO-207-MGMT-NET_8500_19_23-23	genomic	50.73	7055	10.35	duodeno_pancreatic	atypical	Home hospital	4973277	0.122191	0.0340409	0.119066	0.15882	-7.68516	0.03002	1.699	0.04166	1.496	0.03117	1.786	0.06263	1.822
ONCO-208-MGMT-NET_merge	88	R10.4.1	ONCO-208-MGMT-NET_8500_18_88-88	genomic	50.25	2925	67.95	unknown	not determined	external hospital	7993121	0.148554	0.0422299	0.138688	0.21504	-12.5868	0.2735	2.341	0.4519	2.346	0.27	2.34	0	4.045
ONCO-213-MGMT-NET_merge	89	R10.4.1	ONCO-213-MGMT-NET_8500_18_89-89	genomic	53.82	2831	139.05	duodeno_pancreatic	atypical	external hospital	5896360	0.119094	0.0286654	0.115433	0.17734	-8.79349	0.5447	1.801	0.5685	1.801	0.5428	1.8	0.3462	1.369
ONCO-215-MGMT-NET_merge	90	R10.4.1	ONCO-215-MGMT-NET_8500_18_90-90	genomic	73.04	6854	65.7	unknown	atypical	external hospital	3796152	0.0806063	0.271137	0.0773266	0.18502	7.91239	0.09985	1.883	0.2605	1.941	0.1234	1.877	0.002092	3.772
ONCO-216-MGMT-NET_merge	91	R10.4.1	ONCO-216-MGMT-NET_8500_18_91-91	genomic	62.56	4349	84.4	thoracic	atypical	external hospital	5970844	0.0991999	0.212015	0.0947756	0.178	2.66993	0.08789	2.041	0.1448	2.032	0.09374	2.011	0	2.893
ONCO-217-MGMT-NET_merge	92	R10.4.1	ONCO-217-MGMT-NET_8500_18_92-92	genomic	73.42	3752	72.72	duodeno_pancreatic	atypical	external hospital	1874529	0.038555	0.375663	0.0377038	0.13102	16.4375	0.03808	1.346	0.1288	1.365	0.05637	2.332	0.01123	2.256
ONCO-218-MGMT-NET_merge	50	R10.4.1	ONCO-218-MGMT-NET_8500_21_50-50	genomic	52.94	2872	10.96	duodeno_pancreatic	typical	Home hospital	3521045	0.116367	0.0349928	0.112783	0.16527	-6.65368	0.1141	1.881	0.2511	1.877	0.1132	1.868	0	3.988
ONCO-220-MGMT-NET_merge	51	R10.4.1	ONCO-220-MGMT-NET_8500_21_51-51	genomic	55.03	2377	4.95	thoracic	typical	external hospital	4640384	0.156515	0.0115213	0.151308	0.19059	-10.6697	0.1701	2.008	0.3104	1.992	0.172	2.009	0	3.965
ONCO-221-MGMT-NET_merge	93	R10.4.1	ONCO-221-MGMT-NET_8500_18_93-93	genomic	77.56	3680	52.05	duodeno_pancreatic	atypical	external hospital	2777678	0.052063	0.246987	0.0462614	0.19926	8.01689	0.01177	1.692	0.02091	1.926	0.0146	1.64	0.01354	2.095
ONCO-222-MGMT-NET_merge	94	R10.4.1	ONCO-222-MGMT-NET_8500_18_94-94	genomic	83.07	3972	517.5	duodeno_pancreatic	atypical	external hospital	1021809	0.0077851	0.505479	0.0072816	0.06205	25.198	0.03447	1.782	0.03702	1.589	0.03786	1.713	0.01104	2.147
ONCO-225-MGMT-NET_merge	24	R10.4.1	ONCO-225-MGMT-NET_8500_19_24-24	genomic	75.92	4522	24.15	thoracic	typical	external hospital	1302638	0.0464193	0.297577	0.044731	0.14945	11.9618	0.02358	1.722	0.09716	1.95	0.02735	1.425	0.006703	2.487
ONCO-226-MGMT-NET_merge	95	R10.4.1	ONCO-226-MGMT-NET_8500_18_95-95	genomic	68.52	3029	162.2	thoracic	atypical	external hospital	5251023	0.080641	0.241684	0.0776117	0.16733	6.04324	0.1112	1.991	0.2364	1.973	0.1279	1.993	0.01604	1.946
ONCO-227-MGMT-NET_merge	30	R10.4.1	ONCO-227-MGMT-NET_8500_20_30-30	genomic	65.52	3680	16.35	thoracic	atypical	external hospital	3995249	0.0894696	0.151006	0.0865931	0.18398	1.58282	0.02566	1.531	0.0359	1.621	0.02522	1.497	0.0281	1.894
ONCO-228-MGMT-NET_merge	52	R10.4.1	ONCO-228-MGMT-NET_8500_21_52-52	genomic	82.84	3493	17.4	thoracic	typical	external hospital	3018344	0.0837256	0.0617412	0.0811397	0.14266	-4.08462	0.06641	1.885	0.06855	1.896	0.05927	1.879	0.03559	1.899
ONCO-230-MGMT-NET_merge	53	R10.4.1	ONCO-230-MGMT-NET_8500_21_53-53	genomic	46.26	2604	17.85	thoracic	atypical	Home hospital	2967610	0.119862	0.0163023	0.116868	0.15198	-8.8524	0.05852	1.39	0.103	2.329	0.05324	1.363	0.07448	1.844
ONCO-231-MGMT-NET_merge	54	R10.4.1	ONCO-231-MGMT-NET_8500_21_54-54	genomic	55.18	3584	11.025	thoracic	atypical	Home hospital	3144063	0.107382	0.0623356	0.103162	0.17085	-7.48524	0.05764	1.926	0.1312	1.989	0.0612	1.904	0	3.999
ONCO-232-MGMT-NET_merge	31	R10.4.1	ONCO-232-MGMT-NET_8500_20_31-31	genomic	78.27	5859	22.8	duodeno_pancreatic	atypical	external hospital	3494058	0.0308192	0.42469	0.0294501	0.14239	19.7123	0.04162	1.829	0.1329	1.488	0.06928	1.432	0.01199	2.593
ONCO-233-MGMT-NET_merge	55	R10.4.1	ONCO-233-MGMT-NET_8500_21_55-55	genomic	80.78	3747	226.5	duodeno_pancreatic	atypical	external hospital	2183314	0.0283278	0.380346	0.0269792	0.12741	19.063	0.0765	1.429	0.4221	1.443	0.1403	2.42	0.02825	1.442
ONCO-234-MGMT-NET_merge	32	R10.4.1	ONCO-234-MGMT-NET_8500_20_32-32	genomic	61.14	2638	10.725	thoracic	typical	external hospital	2984365	0.0914931	0.121829	0.0887314	0.13692	-1.71987	0.01547	1.356	0.02608	1.492	0.01544	1.252	0	3.988
ONCO-235-MGMT-NET_merge	56	R10.4.1	ONCO-235-MGMT-NET_8500_21_56-56	genomic	44.91	3354	56.25	duodeno_pancreatic	atypical	external hospital	13225676	0.203122	0.0294551	0.196093	0.25017	-11.9885	0.4734	1.515	0.6781	1.52	0.4807	1.515	0	3.997
ONCO-237-MGMT-NET_merge	33	R10.4.1	ONCO-237-MGMT-NET_8500_20_33-33	genomic	63.08	3480	26.25	thoracic	atypical	external hospital	2996894	0.0701553	0.152042	0.0679453	0.12761	1.59108	0.01517	1.623	0.02943	1.704	0.01517	1.626	0.01801	1.983
ONCO-238-MGMT-NET_merge	34	R10.4.1	ONCO-238-MGMT-NET_8500_20_34-34	genomic	53.6	997	142.65	unknown	not determined	external hospital	4254680	0.146249	0.021205	0.141401	0.2333	-9.80209	0.4308	1.903	0.4344	1.917	0.4358	1.908	0.3938	1.935
ONCO-239-MGMT-NET_merge	35	R10.4.1	ONCO-239-MGMT-NET_8500_20_35-35	genomic	61.97	3125	11.61	duodeno_pancreatic	atypical	external hospital	3434654	0.087224	0.178417	0.0842643	0.15179	1.8853	0.04461	1.477	0.09327	1.462	0.04231	1.435	0	3.998
ONCO-240-MGMT-NET_merge	36	R10.4.1	ONCO-240-MGMT-NET_8500_20_36-36	genomic	68.73	3277	10.215	thoracic	atypical	external hospital	3573489	0.0932065	0.188545	0.0892182	0.18092	2.66985	0	1.985	0	2.001	0	1.97	0	4.031
ONCO-66-MGMT-NET_merge	58	R10.4.1	ONCO-66-MGMT-NET_8500_21_57-57	cf	49.3	256	100.8	unknown	atypical	Home hospital	10075873	0.165435	0.10426	0.158343	0.29306	-9.80125	0.4518	1.864	0.5202	1.871	0.4594	1.861	0.04659	1.777
ONCO-69-MGMT-NET_merge	59	R10.4.1	ONCO-69-MGMT-NET_8500_17_59-59	cf	90.39	288	90.8571	thoracic	atypical	Home hospital	13897467	0.149992	0.00968	0.143684	0.24053	-12.3159	0.7332	1.993	0.8162	1.997	0.7251	1.976	0.4111	1.909
ONCO-73-MGMT-NET_merge	37	R10.4.1	ONCO-73-MGMT-NET_8500_21_37-37	cf	63.79	279	10.8	duodeno_pancreatic	atypical	Home hospital	3716218	0.136539	0.0700062	0.123525	0.24848	-12.8961	0.04317	2.016	0.02259	1.679	0	1.981	0	4.002
ONCO-74-MGMT-NET_merge	1	R10.4.1	ONCO-74-MGMT-NET_8500_19_01-01	cf	78.76	247	9	duodeno_pancreatic	atypical	Home hospital	5104701	0.114023	0.0332702	0.1107	0.16371	-7.55807	0.1071	1.572	0.2704	1.579	0.1159	1.57	0.09815	1.727
ONCO-75-MGMT-NET_merge	2	R10.4.1	ONCO-75-MGMT-NET_8500_19_02-02	cf	69.95	276	18	thoracic	atypical	Home hospital	3418327	0.078603	0.0691326	0.0757385	0.13209	-3.12163	0.03398	1.674	0.1184	1.626	0.03557	1.587	0.001155	4.178
ONCO-76-MGMT-NET_merge	3	R10.4.1	ONCO-76-MGMT-NET_8500_19_03-03	cf	92.44	210	24.96	duodeno_pancreatic	atypical	Home hospital	5375353	0.223511	0.0240565	0.215176	0.2632	-13.5762	0.03894	1.548	0.07031	1.521	0.04008	1.459	0.07931	1.845
ONCO-85-MGMT-NET_merge	25	R10.4.1	ONCO-85-MGMT-NET_8500_20_25-25	genomic	78.69	1611	6.03429	thoracic	atypical	Home hospital	4596051	0.109658	0.0375664	0.10445	0.15372	-7.71764	0.02087	1.669	0.03122	1.876	0.0166	1.264	0	3.962
ONCO-86-MGMT-NET_merge	60	R10.4.1	ONCO-86-MGMT-NET_8500_17_60-60	cf	94.05	235	35.0571	thoracic	atypical	Home hospital	11966901	0.162842	0.0150707	0.15728	0.19316	-11.0045	0.02681	1.435	0.03153	1.991	0.02399	1.481	0.04962	1.892
ONCO-88-MGMT-NET_merge	26	R10.4.1	ONCO-88-MGMT-NET_8500_20_26-26	genomic	81.36	1387	10.5	duodeno_pancreatic	atypical	Home hospital	4282194	0.101907	0.0345824	0.0983598	0.14345	-6.80719	0.01894	1.95	0.02584	1.587	0.01677	1.705	0	4
ONCO-89-MGMT-NET_merge	4	R10.4.1	ONCO-89-MGMT-NET_8500_19_04-04	cf	65.24	263	7	thoracic	atypical	Home hospital	2884965	0.0636652	0.0664381	0.061741	0.11037	-2.38618	0.01652	1.476	0.02613	1.634	0.01583	1.408	0	3.881
ONCO-92-MGMT-NET_merge	61	R10.4.1	ONCO-92-MGMT-NET_8500_17_61-61	cf	94.67	239	58.8	thoracic	atypical	Home hospital	17665456	0.310017	0.0073884	0.295192	0.39267	-20.2669	0.6775	1.983	0.7385	1.973	0.6809	1.972	0.2023	1.858
ONCO-94-MGMT-NET_merge	5	R10.4.1	ONCO-94-MGMT-NET_8500_19_05-05	cf	85.29	268	10.2			Home hospital	2831135	0.0822141	0.0245525	0.0791703	0.11753	-6.15975	0.01315	1.47	0.02898	1.46	0.01079	1.476	0	3.979
ONCO-95-MGMT-NET_merge	27	R10.4.1	ONCO-95-MGMT-NET_8500_20_27-27	genomic	82.77	1287	5.175	duodeno_pancreatic	not determined	Home hospital	4210242	0.139304	0.0322788	0.134455	0.2027	-8.10129	0.07294	1.455	0.1921	1.403	0.07828	1.45	0	3.949
ONCO-97-MGMT-NET_merge	6	R10.4.1	ONCO-97-MGMT-NET_8500_19_06-06	cf	78.52	264	10.8	duodeno_pancreatic	atypical	Home hospital	2888766	0.0760618	0.0372993	0.0734706	0.11314	-4.94854	0.01782	1.608	0.02367	1.846	0.01194	1.478	0	4.003

## Sheet: Table S6
id	75-145bp and 245-295bp only	num_frags_total	fraglen_mean	fraglen_median	fraglen_upper_quartile	fraglen_lower_quartile	chrM	frac_5prime_ends_ccca	frac_3prime_ends_ccca		75-200bp only	num_frags_total	fraglen_mean	fraglen_median	fraglen_upper_quartile	fraglen_lower_quartile	chrM	frac_5prime_ends_ccca	frac_3prime_ends_ccca		900-4300bp only	num_frags_total	fraglen_mean	fraglen_median	fraglen_upper_quartile	fraglen_lower_quartile	chrM	frac_5prime_ends_ccca	frac_3prime_ends_ccca		all frag sizes	num_frags_total	fraglen_mean	fraglen_median	fraglen_upper_quartile	fraglen_lower_quartile	fraglen_lt_90	fraglen_lt_200	fraglen_short_mononuc_075_145	fraglen_mononuc_100_225	fraglen_mononuc_075_200	fraglen_monodi_100_400	fraglen_longmononuc_150_240	fraglen_shortdinuc_245_295	fraglen_dinuc_290_390	fraglen_tri_quad_nuc_450_850	fraglen_0900_4300	fraglen_gt_0900	fraglen_gt_7500
ONCO-107-MGMT-NET_merge		3973258	144.3	135	142	123	0.0002	0.01039	0.01047			16328232	160.7	164	176	148	6e-05	0.01242	0.01243			300744	1709.9	1417	2102	1086	0.00236	0.00663	0.00729			21130595	233.7	171	195	154	0.00458	0.77344	0.16777	0.80504	0.77273	0.92965	0.61682	0.02026	0.09486	0.03474	0.01423	0.01574	0.00045
ONCO-108-MGMT-NET_merge		2881439	146.3	136	143	124	0.0001	0.01229	0.01247			13294247	162.1	165	176	150	3e-05	0.01351	0.01353			245719	1551.3	1292	1815	1041	0.00047	0.00771	0.00809			17860876	232.2	173	202	156	0.00372	0.74494	0.14265	0.77807	0.74432	0.92259	0.61522	0.01868	0.11624	0.04413	0.01376	0.01426	9e-05
ONCO-109-MGMT-NET_merge		3006784	156.2	138	144	128	0.0001	0.01362	0.01353			14766245	163.5	166	177	152	3e-05	0.01461	0.01461			420454	1594.9	1331	1894	1056	0.0015	0.01162	0.01171			21104581	252.8	175	232	159	0.00215	0.70003	0.11733	0.74069	0.69967	0.90951	0.60477	0.02514	0.13232	0.05167	0.01992	0.02079	0.00014
ONCO-117-MGMT-NET_merge		4954972	148.3	136	143	124	0.00013	0.01192	0.01174			21455402	160.3	164	173	150	4e-05	0.01275	0.01275			746954	1545.1	1328	1813	1069	0.00021	0.00661	0.00638			27934480	242	169	194	155	0.00558	0.76903	0.15349	0.79101	0.76806	0.90942	0.6181	0.02388	0.08563	0.04096	0.02674	0.02718	4e-05
ONCO-120-MGMT-NET_merge		4047108	148	135	142	125	0.0001	0.00987	0.00996			10353954	153.7	155	169	139	5e-05	0.0115	0.01151			187757	1903.1	1632	2460	1159	0.00112	0.00616	0.00573			13009581	229	163	186	144	0.0044	0.79645	0.27124	0.81328	0.79587	0.94009	0.50902	0.03984	0.07992	0.02394	0.01443	0.01674	0.00061
ONCO-122-MGMT-NET_merge		961718	154	138	144	125	4e-05	0.01202	0.01208			7244018	168.4	171	182	159	1e-05	0.01018	0.01007			1741645	1627.6	1389	1942	1101	2e-05	0.00543	0.00559			14071268	461.2	197	475	170	0.0019	0.5152	0.05646	0.57286	0.51481	0.72097	0.51348	0.01188	0.11537	0.12077	0.12377	0.12719	0.00035
ONCO-123-MGMT-NET_merge		1901888	154.8	138	144	128	8e-05	0.0135	0.01358			10843181	164.7	167	178	154	2e-05	0.01487	0.01479			364445	1658.3	1391	2004	1089	0.0003	0.00624	0.00632			15013759	258.1	175	211	160	0.00199	0.7226	0.10577	0.76401	0.72222	0.91216	0.63977	0.02091	0.11604	0.04597	0.02427	0.0255	0.00022
ONCO-132-MGMT-NET_merge		2472793	149.7	137	143	127	3e-05	0.01624	0.01601			11060159	161.2	164	175	150	1e-05	0.0168	0.01688			47700	1600	1311	1914	1041	0.00099	0.01147	0.01007			13537733	197.1	168	186	154	0.00315	0.81758	0.15866	0.84418	0.81699	0.96537	0.65667	0.024	0.09153	0.01858	0.00352	0.00371	3e-05
ONCO-135-MGMT-NET_merge		4987444	144.1	135	142	123	8e-05	0.01355	0.01365			18668705	159.2	162	174	146	3e-05	0.01505	0.01519			241847	1601.1	1328	1907	1054	0.00131	0.00886	0.0088			23559139	213.1	168	190	151	0.00474	0.79315	0.18912	0.82068	0.79242	0.93909	0.60993	0.02258	0.08661	0.0305	0.01027	0.01072	7e-05
ONCO-144-MGMT-NET_merge		3890980	153	138	144	128	8e-05	0.01362	0.01372			18452930	162.3	165	175	151	2e-05	0.01316	0.01328			1347801	1582.7	1353	1876	1084	2e-05	0.00585	0.00602			26479290	300	173	271	158	0.00205	0.69723	0.12495	0.72934	0.69688	0.8625	0.58185	0.02199	0.10197	0.06466	0.0509	0.05217	0.00018
ONCO-145-MGMT-NET_merge		4352029	141.9	136	142	125	0.0001	0.01602	0.01635			22359817	161.9	165	175	151	3e-05	0.01664	0.01667			169714	1561.4	1291	1831	1037	0.00392	0.01149	0.01204			26776219	201.1	168	184	154	0.00296	0.83554	0.14981	0.86228	0.83506	0.95815	0.68406	0.01272	0.07732	0.02257	0.00634	0.00663	6e-05
ONCO-148-MGMT-NET_merge		6885830	152.7	137	144	127	4e-05	0.01212	0.01209			27142825	159.6	162	173	148	2e-05	0.0123	0.01227			827315	1634.6	1392	1957	1099	6e-05	0.00504	0.00506			35309714	238.6	168	194	153	0.00332	0.76919	0.16538	0.7899	0.76871	0.92249	0.59565	0.02963	0.09912	0.035	0.02343	0.0241	7e-05
ONCO-149-MGMT-NET_merge		1091862	149.2	133	143	116	0.00018	0.00916	0.00902			5369382	165.2	169	182	155	4e-05	0.00882	0.0088			1644133	1663.1	1425	2002	1114	4e-05	0.00511	0.00483			11155684	512.3	205	556	170	0.0054	0.48231	0.08088	0.53392	0.48131	0.67937	0.45984	0.017	0.10474	0.12675	0.14738	0.15245	0.00063
ONCO-152-MGMT-NET_merge		3287605	150.6	136	143	124	0.00013	0.01079	0.01061			12809596	161	164	176	148	4e-05	0.01177	0.01162			1325944	1636.4	1396	1957	1103	8e-05	0.00496	0.00466			19573220	336.3	177	308	158	0.00306	0.65488	0.1427	0.69514	0.65445	0.83101	0.53939	0.02527	0.09484	0.07228	0.06774	0.06973	0.00021
ONCO-154-MGMT-NET_merge		5327021	146.6	137	143	127	5e-05	0.01307	0.01331			24130705	160.4	163	173	149	2e-05	0.01389	0.01403			716755	1616.4	1370	1927	1086	0.00014	0.00696	0.00687			30656654	238.6	168	189	154	0.00252	0.78751	0.1553	0.81082	0.78713	0.92131	0.62434	0.01846	0.08589	0.03846	0.02338	0.02417	0.00011
ONCO-155-MGMT-NET_merge		1151389	153.6	136	144	120	0.00074	0.00829	0.00814			6383429	165.7	169	181	156	0.00017	0.00865	0.00871			885730	1494.1	1290	1725	1048	0.00117	0.00585	0.00573			11432692	368.1	190	376	167	0.00483	0.55927	0.08133	0.60753	0.55835	0.77152	0.52631	0.01938	0.12447	0.11445	0.07747	0.07888	0.00022
ONCO-156-MGMT-NET_merge		15467633	134.9	132	140	120	4e-05	0.01138	0.01149			30068339	145.5	146	162	132	2e-05	0.01157	0.01166			16569	1484.5	1210	1698	1004	0.00308	0.0107	0.00809			32914830	158.9	149	166	133	0.01327	0.91536	0.44495	0.89964	0.91352	0.96194	0.42359	0.02498	0.03336	0.00443	0.0005	0.00052	0
ONCO-157-MGMT-NET_merge		1702066	150.9	137	144	125	0.00016	0.01025	0.01035			10533978	165.9	168	179	155	3e-05	0.01052	0.01056			1467654	1575.2	1349	1865	1081	0.00011	0.00531	0.00504			17893933	372.1	185	366	165	0.00234	0.58914	0.08098	0.63717	0.58869	0.79001	0.547	0.01414	0.1216	0.09897	0.08202	0.08369	0.00019
ONCO-158-MGMT-NET_merge		2396704	146.6	137	143	127	0.00011	0.00973	0.00979			14672398	164.1	166	176	154	2e-05	0.01055	0.01059			311585	1654.5	1405	1992	1102	0.00018	0.00337	0.00419			18276876	226	171	189	158	0.00256	0.80322	0.11702	0.83706	0.80278	0.94151	0.69695	0.01411	0.08252	0.02737	0.01705	0.01767	8e-05
ONCO-159-MGMT-NET_merge		2058045	152.4	137	143	126	0.0001	0.01257	0.0128			8249074	160.4	163	174	149	4e-05	0.01372	0.01383			391948	1585	1347	1878	1075	0.00042	0.00543	0.00561			11546401	267.6	172	221	155	0.00401	0.71528	0.15043	0.74594	0.71443	0.88932	0.57429	0.02781	0.1044	0.05421	0.03395	0.03487	0.00012
ONCO-160-MGMT-NET_merge		1543774	146.5	136	143	124	0.00018	0.01289	0.01256			8512297	164.4	167	178	153	4e-05	0.01195	0.01171			1405420	1608.6	1375	1913	1096	0.00013	0.00503	0.00498			14208587	400	183	376	163	0.00271	0.59954	0.09566	0.64329	0.5991	0.77096	0.53702	0.01299	0.09801	0.09882	0.09891	0.10149	0.00029
ONCO-161-MGMT-NET_merge		1945274	155.6	137	144	126	0.00022	0.01181	0.0121			8493877	162.2	165	176	151	6e-05	0.01301	0.01313			116143	1490.7	1235	1709	1017	0.00393	0.00763	0.00799			11780794	228.3	173	212	157	0.00352	0.72165	0.13558	0.75832	0.72099	0.92645	0.6048	0.02954	0.12775	0.04417	0.00986	0.01021	6e-05
ONCO-163-MGMT-NET_merge		4395719	141.1	136	142	124	3e-05	0.01292	0.01316			19192453	158.8	162	171	148	1e-05	0.01304	0.01304			785904	1643.7	1402	1970	1104	8e-05	0.00563	0.00574			23833564	249.8	166	185	152	0.00334	0.80574	0.17049	0.82406	0.80527	0.91195	0.62021	0.01395	0.06757	0.03687	0.03297	0.03406	0.00013
ONCO-166-MGMT-NET_merge		9951218	148	138	143	129	4e-05	0.01234	0.01232			54610450	161.4	164	172	152	1e-05	0.01282	0.01286			117461	1331.8	1122	1448	968	0.00031	0.01045	0.01121			63801788	187.9	167	179	154	0.00208	0.85629	0.1389	0.88061	0.85594	0.97141	0.70818	0.01708	0.06733	0.01591	0.00184	0.00186	0
ONCO-167-MGMT-NET_merge		1524282	155.5	138	144	128	5e-05	0.01371	0.01395			7489899	163.1	165	177	152	1e-05	0.01455	0.0145			407287	1671.1	1427	2022	1107	0.0002	0.00548	0.00547			10795490	284.5	175	261	158	0.00172	0.69407	0.11748	0.73124	0.6938	0.88827	0.59218	0.02371	0.1237	0.0554	0.03773	0.03922	0.00019
ONCO-168-MGMT-NET_merge		1492986	149.3	137	143	125	0.00011	0.01223	0.01192			8171507	164.3	167	178	154	3e-05	0.01244	0.01229			1334821	1685.4	1442	2042	1116	5e-05	0.00447	0.00465			13705165	414.3	183	371	164	0.00276	0.59671	0.09385	0.63947	0.59624	0.77626	0.53544	0.01509	0.10522	0.09308	0.0974	0.10181	0.00063
ONCO-170-MGMT-NET_merge		6118550	149.5	138	143	127	6e-05	0.01335	0.0134			33604622	163.4	166	176	153	1e-05	0.01411	0.01414			691896	1721.8	1436	2130	1093	0.00041	0.00691	0.00697			44656285	243.8	172	200	158	0.00265	0.75296	0.11957	0.78366	0.75252	0.92397	0.63995	0.01745	0.11676	0.04417	0.01549	0.01698	0.00044
ONCO-172-MGMT-NET_merge		7248690	151.2	137	143	125	9e-05	0.01302	0.01306			25619117	158.7	162	173	146	3e-05	0.01314	0.01316			2164360	1688.3	1446	2049	1118	0.00017	0.00573	0.00585			37134106	319.2	172	283	154	0.00363	0.69042	0.16641	0.71519	0.68991	0.85166	0.52598	0.02879	0.09958	0.06222	0.05828	0.06066	0.00032
ONCO-174-MGMT-NET_merge		3399531	152	137	143	126	0.0001	0.01631	0.01625			14906386	161.6	164	175	150	3e-05	0.01724	0.01745			428663	1677	1410	2036	1096	0.0007	0.00644	0.00668			20037066	246	172	202	156	0.00389	0.74478	0.14379	0.7772	0.74394	0.91956	0.61271	0.02587	0.10681	0.03953	0.02139	0.02252	0.0002
ONCO-176-MGMT-NET_merge		11388726	140.4	134	141	123	2e-05	0.01207	0.01208			25632104	150	151	166	136	2e-05	0.01228	0.01234			91576	1557.3	1320	1840	1054	0.00028	0.00665	0.00715			29508552	176.6	155	173	138	0.0071	0.86953	0.35558	0.8697	0.86863	0.96221	0.47682	0.03037	0.05915	0.01259	0.0031	0.00317	1e-05
ONCO-178-MGMT-NET_merge		1860826	148.3	137	143	124	0.00036	0.01201	0.01173			11190006	165.4	168	179	155	8e-05	0.01241	0.01244			1766764	1686.4	1446	2045	1118	0.00013	0.00469	0.00482			18557125	410.6	184	365	165	0.00309	0.60357	0.08692	0.64954	0.603	0.7835	0.55428	0.01335	0.10414	0.08942	0.09521	0.09954	0.00078
ONCO-179-MGMT-NET_merge		15108938	134.3	132	140	119	2e-05	0.01113	0.01117			36193291	149.8	152	167	135	1e-05	0.0116	0.01163			145738	1682.6	1425	2047	1103	0.00031	0.00548	0.00579			39755015	170.4	155	171	137	0.01094	0.91179	0.36091	0.90076	0.91041	0.95935	0.51243	0.01915	0.03648	0.0074	0.00367	0.00384	3e-05
ONCO-180-MGMT-NET_merge		5410451	142.7	136	142	126	8e-05	0.01393	0.01415			24099993	160.3	163	173	149	3e-05	0.01408	0.01408			771758	1566.7	1340	1849	1075	8e-05	0.00555	0.00571			30475106	238.4	168	189	153	0.00272	0.7912	0.16305	0.81736	0.79081	0.91832	0.62393	0.01449	0.0791	0.03963	0.02532	0.0259	7e-05
ONCO-181-MGMT-NET_merge		4043414	142	137	143	126	2e-05	0.01259	0.01229			24966485	161.9	165	173	153	1e-05	0.01221	0.01214			143796	1654.3	1384	1999	1079	0.00034	0.00702	0.00676			27806383	187.6	167	176	155	0.00321	0.89848	0.13462	0.91179	0.89787	0.9725	0.74513	0.0108	0.04714	0.01169	0.00517	0.00542	4e-05
ONCO-182-MGMT-NET_merge		4474913	140.6	134	142	121	7e-05	0.00855	0.00842			14482900	156.7	160	173	143	3e-05	0.00987	0.00982			1156510	1728	1488	2117	1132	5e-05	0.00386	0.00383			20115341	314.9	170	218	150	0.00672	0.72103	0.20221	0.74064	0.71999	0.85556	0.5207	0.02025	0.08446	0.05463	0.05749	0.06041	0.0004
ONCO-183-MGMT-NET_merge		5136022	149.4	135	143	120	0.00011	0.01027	0.01024			19813775	160.3	164	176	148	4e-05	0.01175	0.01172			2330126	1720.6	1480	2105	1127	8e-05	0.00468	0.00477			30475757	367.1	176	315	158	0.00595	0.65119	0.1418	0.68157	0.65015	0.81351	0.53377	0.02672	0.08964	0.0736	0.07646	0.08037	0.00066
ONCO-185-MGMT-NET_merge		6214509	141.2	135	142	123	6e-05	0.01076	0.01099			23138398	157.4	161	171	146	2e-05	0.01222	0.01235			53154	1437.5	1200	1619	1003	0.00083	0.01009	0.01115			26405701	180	164	177	148	0.00617	0.87721	0.21508	0.88596	0.87627	0.96777	0.64091	0.02027	0.05792	0.01179	0.00201	0.00206	1e-05
ONCO-186-MGMT-NET_merge		2660046	148.9	137	143	125	0.00047	0.01256	0.01251			15048247	164.6	167	178	154	0.00011	0.01284	0.01288			1343372	1616.5	1387	1929	1101	0.00031	0.00471	0.0048			22197532	318.8	177	288	161	0.00252	0.67838	0.10417	0.72247	0.67792	0.84823	0.60446	0.01566	0.09625	0.06689	0.06052	0.06181	0.00011
ONCO-187-MGMT-NET_merge		2038657	147.6	136	143	125	0.00012	0.01173	0.01166			7786960	160.1	163	175	147	4e-05	0.01389	0.01386			94356	1509.7	1244	1734	1018	0.0024	0.01094	0.01117			10196233	218.1	170	197	152	0.00345	0.76427	0.1755	0.79619	0.76371	0.9354	0.59557	0.02444	0.1056	0.03681	0.00925	0.00964	7e-05
ONCO-188-MGMT-NET_merge		1483521	158.6	138	144	127	8e-05	0.00999	0.01007			8234973	166.5	169	181	155	2e-05	0.00858	0.00853			1744398	1500.7	1301	1737	1053	4e-05	0.00517	0.00509			16328253	421.5	199	453	169	0.00155	0.50463	0.07277	0.56	0.50434	0.72298	0.48213	0.01809	0.12359	0.13532	0.10683	0.10848	0.00019
ONCO-189-MGMT-NET_merge		24977964	144.3	135	142	125	5e-05	0.01229	0.01236			48154007	146	147	158	135	4e-05	0.01171	0.01174			16298	1437	1154	1594	985	0.00067	0.01455	0.01367			54322675	164	149	165	136	0.00503	0.88699	0.41502	0.88308	0.88644	0.97592	0.39434	0.04479	0.04856	0.00563	0.0003	0.00031	0
ONCO-194-MGMT-NET_merge		7962490	139.1	135	142	124	0.00013	0.01336	0.0132			23721870	154.4	156	169	141	6e-05	0.01378	0.01379			88720	1425.7	1190	1583	1003	0.0008	0.01535	0.01553			27049722	180.5	160	176	144	0.0041	0.87746	0.27597	0.88898	0.87697	0.96665	0.56924	0.01839	0.05588	0.01465	0.00328	0.00338	2e-05
ONCO-196-MGMT-NET_merge		1859109	151.1	137	143	126	8e-05	0.01191	0.01195			8682791	162.9	165	177	151	2e-05	0.01269	0.01259			548428	1623.4	1379	1940	1091	0.00016	0.00533	0.00527			12898729	292.8	177	287	159	0.00261	0.6736	0.12318	0.71747	0.67315	0.86968	0.57743	0.02095	0.11794	0.06543	0.04252	0.04369	0.00011
ONCO-197MGMT-NET_8500_19_21_merge		4008148	150.8	136	143	124	9e-05	0.01333	0.0134			12373185	157.3	160	173	144	4e-05	0.01454	0.01448			441140	1742.7	1495	2146	1126	0.00098	0.00573	0.00547			17000271	257	169	211	150	0.00407	0.7283	0.20035	0.75427	0.72782	0.90792	0.53194	0.03542	0.11087	0.04238	0.02595	0.0276	0.00033
ONCO-198-MGMT-NET_merge		3261467	149.6	136	143	124	8e-05	0.01359	0.01336			8828490	154	156	169	141	4e-05	0.0141	0.01405			92398	1512.4	1295	1752	1048	0.00043	0.00637	0.00638			10930575	198.3	162	183	145	0.00699	0.809	0.25573	0.82229	0.80769	0.94626	0.5369	0.04265	0.07407	0.02275	0.00845	0.00859	1e-05
ONCO-200-MGMT-NET_merge		5358089	147.6	136	143	124	6e-05	0.01164	0.0116			25034196	161.9	165	176	151	2e-05	0.01343	0.01337			281226	1546.3	1292	1810	1041	0.0002	0.00931	0.00943			32191038	214.7	171	193	156	0.00424	0.7784	0.14521	0.80739	0.77768	0.94028	0.64241	0.02124	0.10373	0.03282	0.00874	0.00899	3e-05
ONCO-201-MGMT-NET_merge		4080423	149	135	143	123	8e-05	0.01205	0.0123			13155256	157	160	172	144	4e-05	0.01336	0.01349			160651	1598.3	1350	1903	1071	0.00019	0.00575	0.00577			16568027	207.1	166	188	149	0.00638	0.79509	0.21145	0.81121	0.79401	0.94351	0.577	0.03483	0.09178	0.02453	0.0097	0.01	4e-05
ONCO-203-MGMT-NET_merge		1166773	156.9	138	144	128	0.00011	0.01158	0.01166			7831353	167.3	169	181	157	2e-05	0.01001	0.01005			1690853	1627.8	1372	1935	1091	2e-05	0.00521	0.00525			14863106	469.1	195	435	168	0.00139	0.52718	0.06416	0.57992	0.5269	0.72953	0.50908	0.01435	0.11649	0.12076	0.11376	0.12008	0.00158
ONCO-204-MGMT-NET_merge		3618710	142.8	134	142	122	4e-05	0.01287	0.01276			12007276	158	161	174	144	2e-05	0.0136	0.0135			936920	1676.1	1441	2027	1117	4e-05	0.00507	0.00527			16847911	306.5	171	222	152	0.00429	0.71326	0.19357	0.74227	0.71269	0.86158	0.52995	0.02121	0.08729	0.056	0.05561	0.05765	0.00024
ONCO-205-MGMT-NET_merge		2278107	150.7	137	143	127	7e-05	0.01242	0.0123			11549997	163.1	165	176	152	2e-05	0.01265	0.01263			1091611	1608.9	1373	1915	1093	0.0001	0.00582	0.00598			17150388	325.8	176	304	160	0.00227	0.67388	0.11455	0.71108	0.67345	0.84062	0.57764	0.01828	0.09895	0.07191	0.06365	0.06518	0.00015
ONCO-206-MGMT-NET_merge		1977477	153.9	136	143	125	7e-05	0.01479	0.01482			6078283	157.9	160	174	144	3e-05	0.01688	0.01696			52755	1453.7	1199	1642	1004	0.00099	0.01051	0.01142			8286632	215.4	170	208	150	0.00473	0.73457	0.19851	0.76077	0.7335	0.93444	0.5392	0.04012	0.12618	0.03949	0.00637	0.00654	2e-05
ONCO-207-MGMT-NET_merge		4973277	145	137	143	128	7e-05	0.01406	0.01405			23422015	160.3	163	172	150	2e-05	0.01442	0.0143			112070	1651.3	1342	1997	1055	0.00064	0.00964	0.00809			27207632	192.7	166	179	152	0.00221	0.86116	0.16618	0.87999	0.86086	0.96863	0.67684	0.01661	0.06875	0.01649	0.00412	0.00452	0.00011
ONCO-208-MGMT-NET_merge		7993121	148	135	143	120	0.00016	0.0107	0.01076			25767026	156.3	160	171	144	6e-05	0.01212	0.01206			163361	1631	1360	1960	1072	0.00043	0.00561	0.00532			31651245	194.1	165	183	149	0.0086	0.81533	0.21575	0.82928	0.81409	0.9513	0.59968	0.03679	0.07481	0.01731	0.00516	0.0054	4e-05
ONCO-213-MGMT-NET_merge		5896360	153.4	138	144	128	4e-05	0.01193	0.01212			23251979	159.3	162	172	148	1e-05	0.01232	0.01235			118609	1457.5	1199	1652	1002	8e-05	0.00927	0.00962			29305391	201.7	167	187	152	0.00327	0.79404	0.17072	0.81313	0.79344	0.95214	0.60818	0.03049	0.10723	0.02807	0.00405	0.00416	2e-05
ONCO-215-MGMT-NET_merge		3796152	141.6	135	142	124	4e-05	0.01265	0.01289			15263938	159.8	163	174	147	1e-05	0.01272	0.01275			1007959	1630.5	1391	1947	1101	0.0001	0.00479	0.00489			20560509	288.7	170	203	154	0.00401	0.743	0.16925	0.76984	0.74239	0.87492	0.57829	0.01538	0.07987	0.05254	0.04902	0.05056	0.0002
ONCO-216-MGMT-NET_merge		5970844	140.7	135	142	123	0.00011	0.0128	0.01279			25192439	158.8	162	172	148	3e-05	0.01294	0.01301			1010282	1638.6	1400	1961	1104	0.00031	0.00542	0.00534			31007200	246.6	167	184	152	0.00474	0.81318	0.17751	0.82917	0.81247	0.91105	0.624	0.01505	0.06038	0.03544	0.03258	0.03356	0.00011
ONCO-217-MGMT-NET_merge		1874529	152.5	138	144	130	7e-05	0.01118	0.01113			9944156	163.6	166	176	153	2e-05	0.01122	0.01126			1404913	1621.6	1388	1933	1102	7e-05	0.00459	0.00463			15829830	375.8	179	353	161	0.00172	0.6286	0.10157	0.67011	0.62819	0.79704	0.5506	0.01685	0.095	0.08725	0.08875	0.09088	0.00019
ONCO-218-MGMT-NET_merge		3521045	146	136	143	126	2e-05	0.01236	0.01247			15402019	161	164	175	149	1e-05	0.01451	0.01449			87008	1550.5	1264	1815	1016	7e-05	0.01108	0.01074			18789549	199.4	168	186	153	0.00267	0.82007	0.16711	0.84811	0.81971	0.95978	0.65363	0.02029	0.08461	0.02234	0.00463	0.00485	4e-05
ONCO-220-MGMT-NET_merge		4640384	141.1	135	142	124	0.00017	0.01423	0.01443			18447791	158.7	162	172	147	6e-05	0.01535	0.01539			34009	1297.2	1130	1418	979	0.00332	0.01152	0.0145			21022093	180.2	165	178	149	0.00361	0.87803	0.20393	0.89557	0.87754	0.97311	0.65757	0.01681	0.05615	0.01236	0.00162	0.00163	0
ONCO-221-MGMT-NET_merge		2777678	161.2	135	247	116	0.00018	0.00866	0.00872			7870896	159	165	178	144	9e-05	0.01088	0.01088			807645	1559.6	1318	1832	1054	0.00023	0.00653	0.00666			14823053	337	193	354	163	0.01053	0.53283	0.13768	0.57789	0.53099	0.78731	0.46011	0.04971	0.12953	0.10555	0.05449	0.05604	0.00021
ONCO-222-MGMT-NET_merge		1021809	167.2	140	248	126	0.00021	0.00828	0.00851			8874275	171.4	174	185	162	3e-05	0.00704	0.00698			4119901	1625.8	1395	1941	1106	3e-05	0.00442	0.00463			22469104	578.9	319	701	179	0.00175	0.39534	0.03283	0.46012	0.39495	0.61283	0.4326	0.01264	0.1132	0.15844	0.18336	0.18793	0.00049
ONCO-225-MGMT-NET_merge		1302638	158.3	137	144	126	0.00036	0.01113	0.01153			5542879	162.9	166	178	151	0.0001	0.01328	0.01347			567436	1661.7	1417	2002	1106	0.00138	0.00512	0.00506			9036845	342.2	182	331	161	0.00255	0.61376	0.1151	0.65917	0.61336	0.82982	0.53339	0.02904	0.12493	0.07884	0.06279	0.06511	0.00027
ONCO-226-MGMT-NET_merge		5251023	145.7	136	143	126	3e-05	0.01257	0.01256			22784561	160.2	163	173	149	1e-05	0.01311	0.01308			1267517	1565.6	1348	1847	1083	7e-05	0.00501	0.00502			30072373	268.8	169	198	154	0.00358	0.75823	0.15587	0.78445	0.75766	0.88801	0.60358	0.01875	0.07588	0.04893	0.04215	0.04289	7e-05
ONCO-227-MGMT-NET_merge		3995249	149.8	136	143	125	7e-05	0.01394	0.01395			15203080	160	163	175	147	2e-05	0.01505	0.01504			499743	1650.4	1380	1989	1083	0.00043	0.00711	0.00735			20877715	254.3	171	210	154	0.00317	0.72874	0.1649	0.76076	0.7282	0.9072	0.57285	0.02647	0.11017	0.04854	0.02394	0.02525	0.00026
ONCO-228-MGMT-NET_merge		3018344	157.4	138	144	128	0.00014	0.0143	0.01421			13881350	162.4	165	176	151	4e-05	0.01487	0.0148			173317	1496.1	1241	1719	1017	0.00155	0.00921	0.00911			18575076	221.6	172	201	157	0.00274	0.74784	0.13225	0.78276	0.74731	0.93402	0.62971	0.03025	0.11023	0.03886	0.00933	0.00961	5e-05
ONCO-230-MGMT-NET_merge		2967610	146.1	137	143	128	4e-05	0.01375	0.01392			14367211	161.1	164	173	150	1e-05	0.01445	0.01449			36507	1435.6	1179	1608	991	0.00077	0.01436	0.01167			16791224	187.4	167	181	153	0.00221	0.85599	0.15902	0.88132	0.85564	0.97305	0.68877	0.01771	0.06906	0.01458	0.00217	0.00224	1e-05
ONCO-231-MGMT-NET_merge		3144063	153	137	144	126	0.00013	0.01112	0.01126			12503242	160.3	163	174	149	4e-05	0.01256	0.01277			140712	1534.6	1290	1781	1044	0.00255	0.00656	0.00655			16059731	211.5	169	192	153	0.005	0.77966	0.16418	0.80557	0.77855	0.94349	0.61813	0.03159	0.0981	0.02917	0.00876	0.00901	3e-05
ONCO-232-MGMT-NET_merge		3494058	148.2	136	143	123	9e-05	0.01193	0.01181			16704101	163.8	167	179	152	3e-05	0.01092	0.01091			3561452	1635.3	1399	1955	1105	4e-05	0.00524	0.00518			30404314	441.8	190	411	165	0.00259	0.5498	0.09941	0.59717	0.5494	0.7367	0.48985	0.01551	0.10538	0.11123	0.11714	0.12041	0.00035
ONCO-233-MGMT-NET_merge		2183314	149.6	136	143	124	4e-05	0.00952	0.00951			11418002	165.2	168	181	154	1e-05	0.00782	0.00773			2287349	1521.1	1315	1768	1062	1e-05	0.00537	0.00533			21623958	417	195	419	167	0.00253	0.52844	0.08631	0.57941	0.52803	0.73132	0.48685	0.01465	0.11736	0.12834	0.10578	0.10754	0.00021
ONCO-234-MGMT-NET_merge		2984365	141.2	136	142	126	0.00014	0.01317	0.01325			16370073	162.3	165	175	152	3e-05	0.01341	0.01347			318134	1677	1425	2033	1106	0.0005	0.00592	0.0056			19468043	219	168	184	155	0.00254	0.8413	0.14254	0.867	0.84087	0.9473	0.69492	0.01075	0.06409	0.02358	0.01634	0.01716	0.00015
ONCO-235-MGMT-NET_merge		13225676	143.2	136	142	126	7e-05	0.01099	0.01095			40726460	154.6	157	168	143	3e-05	0.01205	0.01205			155735	1601	1340	1906	1061	0.00038	0.00786	0.00874			46126129	179	160	174	145	0.00465	0.88358	0.26169	0.88973	0.88294	0.97075	0.58164	0.02504	0.0542	0.01005	0.00338	0.00351	2e-05
ONCO-237-MGMT-NET_merge		2996894	145	137	143	126	0.00014	0.01226	0.01229			16986335	163.6	166	177	153	3e-05	0.01302	0.01306			508725	1667.2	1405	2017	1098	0.00032	0.0052	0.00555			21973952	246.9	172	195	158	0.00234	0.77339	0.12314	0.80768	0.77302	0.92388	0.66069	0.01324	0.09516	0.03749	0.02315	0.02448	0.00028
ONCO-238-MGMT-NET_merge		4254680	152.8	136	143	125	3e-05	0.01352	0.0137			12784759	156.5	159	171	143	2e-05	0.01384	0.01388			51240	1428.8	1175	1590	992	0.00021	0.01017	0.01034			16688862	202.6	167	194	148	0.00356	0.76659	0.21526	0.78324	0.76607	0.94722	0.53561	0.03968	0.1236	0.03085	0.00307	0.00314	1e-05
ONCO-239-MGMT-NET_merge		3434654	142	136	142	124	0.0001	0.01156	0.01161			16761713	161.4	164	175	151	3e-05	0.0128	0.01273			554175	1657.8	1407	1997	1103	0.00026	0.00517	0.0051			20791615	241.8	169	187	154	0.00283	0.80661	0.15169	0.83318	0.80618	0.92381	0.65445	0.0135	0.06993	0.0333	0.02665	0.02772	0.00016
ONCO-240-MGMT-NET_merge		3573489	140.3	134	142	123	0.0002	0.01243	0.01228			14653653	160.1	164	175	148	6e-05	0.01374	0.01381			556202	1679.7	1424	2038	1106	0.00076	0.00567	0.00564			18953740	254.5	170	194	153	0.00415	0.77371	0.1737	0.8038	0.77313	0.90856	0.60887	0.01484	0.08025	0.04061	0.02935	0.03082	0.00026
ONCO-66-MGMT-NET_merge		10075873	156.9	137	144	125	4e-05	0.01161	0.01165			23573695	152.3	154	167	140	2e-05	0.01224	0.01227			446626	1601.2	1362	1895	1083	0.00087	0.00478	0.00462			31045882	216.4	162	194	144	0.00812	0.76104	0.26245	0.76692	0.75932	0.93052	0.47482	0.0621	0.09792	0.02737	0.01439	0.01484	7e-05
ONCO-69-MGMT-NET_merge		13897467	157.9	137	144	125	0.00013	0.00942	0.00944			38349060	155.8	159	171	143	7e-05	0.01142	0.01143			79976	1249.2	1082	1317	964	0.00036	0.01333	0.01155			50827705	199.5	167	198	148	0.00501	0.75522	0.21922	0.77071	0.75449	0.94916	0.52582	0.05421	0.12025	0.02588	0.00157	0.00159	0
ONCO-73-MGMT-NET_merge		3716218	146.6	132	142	116	0.00012	0.00979	0.00985			10063902	154.7	159	173	140	6e-05	0.01213	0.01218			141652	1488.3	1246	1707	1025	0.00127	0.01027	0.01059			13719854	215.5	169	205	148	0.01546	0.73658	0.22817	0.75568	0.73353	0.90965	0.53594	0.0427	0.09146	0.03684	0.01032	0.01056	3e-05
ONCO-74-MGMT-NET_merge		5104701	148.2	137	143	127	0.00016	0.01263	0.01245			22402580	160.9	164	174	149	4e-05	0.01375	0.01379			125987	1497	1230	1707	1013	0.00605	0.01064	0.01055			27583115	200.5	168	187	153	0.00291	0.81271	0.16311	0.83858	0.81218	0.95914	0.64511	0.02195	0.09336	0.02323	0.00457	0.00477	5e-05
ONCO-75-MGMT-NET_merge		3418327	155.1	138	144	127	6e-05	0.01222	0.01222			17147433	163	166	176	153	2e-05	0.0132	0.01327			254593	1385.1	1190	1542	1009	0.00044	0.01291	0.01275			22674304	222.1	172	198	158	0.00304	0.7568	0.12469	0.78992	0.75625	0.93022	0.64579	0.02606	0.10389	0.04016	0.01123	0.01137	2e-05
ONCO-76-MGMT-NET_merge		5375353	138.1	135	142	124	3e-05	0.01255	0.0125			16311610	153.2	155	167	142	1e-05	0.01266	0.01268			45982	1701.9	1392	2096	1075	0.00183	0.00881	0.00898			17972453	174.1	158	171	143	0.00608	0.90856	0.28196	0.90901	0.90759	0.97165	0.57851	0.01713	0.04347	0.00863	0.00256	0.00283	8e-05
ONCO-85-MGMT-NET_merge		4596051	138.6	135	142	122	8e-05	0.01309	0.01319			22264316	161.6	165	175	151	2e-05	0.01413	0.01409			137781	1497.8	1228	1715	1007	0.00113	0.01037	0.01104			26871752	199.6	169	186	154	0.00491	0.8294	0.15961	0.85734	0.82854	0.95388	0.67596	0.01143	0.07731	0.02384	0.00513	0.00534	5e-05
ONCO-86-MGMT-NET_merge		11966901	139.7	136	142	125	3e-05	0.01261	0.01263			48211238	157.4	160	170	147	1e-05	0.01288	0.01293			103092	1449.9	1184	1626	995	0.00202	0.01294	0.01384			54053580	178.5	163	175	149	0.00394	0.89252	0.2076	0.90222	0.89192	0.97382	0.65152	0.01379	0.05592	0.01148	0.00191	0.00198	2e-05
ONCO-88-MGMT-NET_merge		4282194	143	136	142	125	7e-05	0.0141	0.01405			21904580	162.3	165	175	151	2e-05	0.01483	0.01494			127371	1485.9	1227	1703	1009	0.00138	0.01216	0.01116			26700868	200.4	169	187	155	0.00312	0.8209	0.14644	0.85177	0.82037	0.95797	0.67957	0.01394	0.08543	0.02378	0.00477	0.00493	3e-05
ONCO-89-MGMT-NET_merge		2884965	156.3	139	144	128	0.00011	0.01393	0.01398			17158095	165.1	167	178	155	2e-05	0.01485	0.0148			239964	1490.7	1245	1712	1017	0.00107	0.01263	0.01352			23214882	227.5	174	204	160	0.00219	0.73956	0.10249	0.77795	0.7391	0.93286	0.65736	0.02178	0.12325	0.04157	0.01034	0.01059	3e-05
ONCO-92-MGMT-NET_merge		17665456	141.6	133	141	122	5e-05	0.01011	0.01012			35348332	147.3	148	163	133	3e-05	0.01082	0.0109			35971	1447.8	1189	1632	999	0.00139	0.01061	0.01042			40797533	169.1	152	171	136	0.01025	0.86796	0.39196	0.8624	0.86643	0.96208	0.43877	0.04104	0.05311	0.00815	0.00088	0.00091	0
ONCO-94-MGMT-NET_merge		2831135	144.6	137	143	125	0.0001	0.0133	0.01328			17281293	164.2	167	177	154	2e-05	0.01384	0.01399			80714	1347.4	1133	1467	975	0.00253	0.01201	0.01203			21443465	203.1	171	189	158	0.00279	0.80636	0.11914	0.83966	0.8059	0.95591	0.6986	0.01289	0.0959	0.02688	0.00376	0.00383	1e-05
ONCO-95-MGMT-NET_merge		4210242	144	135	142	124	7e-05	0.01284	0.01281			15280544	158.6	162	173	146	2e-05	0.01478	0.01475			86140	1424.4	1189	1602	998	0.00273	0.0119	0.01236			18846245	198.2	167	187	150	0.00404	0.81147	0.20103	0.8366	0.8108	0.95367	0.60758	0.02237	0.08656	0.02512	0.00457	0.00466	1e-05
ONCO-97-MGMT-NET_merge		2888766	146.8	137	143	126	0.00014	0.0113	0.01118			17995493	164.8	167	177	155	3e-05	0.012	0.01196			125565	1436.6	1181	1602	993	0.0021	0.01034	0.01019			22689555	208.7	172	191	159	0.00237	0.79351	0.11306	0.83115	0.79312	0.95228	0.69785	0.01425	0.09797	0.02867	0.00553	0.0057	3e-05
[truncated: 18 more columns]
